# Supplementary material for: Promoter‐pervasive transcription causes RNA polymerase II pausing to boost DOG1 expression in response to salt
Source: EMBO J. 2023 Jan 27;42(5):e112443. doi: 10.15252/embj.2022112443 (PMC9975946; doi:10.15252/embj.2022112443)
Supplement: Supplementary file 3 — Table EV1 [file EMBJ-42-e112443-s005.xlsx]

## Sheet: Sheet1
Reagent/Resource	Reference or Source	Identifier or Catalog Number
Experimental Models
Arabidopsis thaliana dog1-3	Nottingham Arabidopsis Stock Centre (NASC)	SALK_000867
Arabidopsis thaliana dog1-5	Nottingham Arabidopsis Stock Centre (NASC)	SALK_022748
Arabidopsis thaliana puppies-1	Nottingham Arabidopsis Stock Centre (NASC)	SALK_139540C
pDOG1-LUC::DOG1	Fedak et al., 2016	N/A
psDOG1::LUC	Fedak et al., 2016	N/A
Oligonucleotides and sequence-based reagents
Oligonucleotides	This study	Table EV3
Recombinant DNA
pHEE2E-TRI	Jin and Marquardt, 2020	Addgene Plasmid #71288
pKI1.1R	Jin and Marquardt, 2021	Addgene Plasmid #85808
pMOD_A0402	Cermak et al., 2017	Addgene Plasmid #91009
pMOD_B2303	Cermak et al., 2017	Addgene Plasmid #91068
pMOD_C3001	Cermak et al., 2017	Addgene Plasmid #91094
pTRANS_230	Cermak et al., 2017	Addgene Plasmid #91118
Chemicals, enzymes and other reagents
Acidic phenol-chloroform-isoamyl alcohol 125:24:1 pH 4.5	ThermoFisher	AM9720
AGAROSE	BioShop	AGA001.1
Agencourt AMPure XP	Beckman Coulter	A63881
Agencourt AMPure XP magnetic beads	Beckman Coulter	A63881
All oligonucleotides (except stated otherwise)	Sigma-Aldrich	N/A
Beetle luciferin potassium salt	Promega	E1605
Beta-mercaptoethanol	Sigma-Aldrich	M6250-100ML
Betaine 5M	Sigma-Aldrich	B0300-1VL
Chloroform	POCH	234431116
CloneJET PCR Cloning Kit	ThermoFisher	K1232
COmplete protease inhibitors	Roche	5056489001
DAPI	Sigma-Aldrich	D9564-10MG
Dextran T40	Sigma-Aldrich	31389-500G
dNTP Mix 10 mM	ThermoFisher	R0192
DTT	ThermoFisher	DTT001.10
E. coli DNA Ligase	New England Biolabs	M0205L
E. coli DNA polymerase	New England Biolabs	M0209L
EDTA Sterile Solution 0.5 M pH 8.0	BioShop	EDT111.500
Empigen	Sigma-Aldrich	30326-50ML
Ethanol 96 %	POCH	396420113
Ficoll 400	BioShop	FIC400.100
Formaldehyde	Sigma-Aldrich	F8775-4x25ML
Formamide	POCH	432200116
Glufosinate ammonium	Sigma-Aldrich	45520-100MG
Glycerol	Chempur	114433204
HEPES	ACROS	FSBP31010
Hygromycin	BioShop	HYG002
Isopropanol	POCH	751500111
KCl	POCH	739740114
KH2PO4	Sigma-Aldrich	P5655-100G
Mannitol	BioShop	MAN509.500
Methanol	Chempur	603-001-00-X
MgCl2	ThermoFisher	F 530-S
Miracloth	Sigma-Aldrich	475855-1R
Murashige and Skoog (MS) medium	Sigma-Aldrich	M0404-10L
Murine RNase inhibitors	New England Biolabs	M0314L
N,N-Dimethylformamide	Sigma-Aldrich	227056-250ML
Na2HPO4 · 7H2O	Sigma-Aldrich	30413-500G
NaCl	POCH	794121116
NEBNext Second Strand Synthesis (dNTP-free) Reaction Buffer	New England Biolabs	B6117S
NP-40	BioShop	NON505.100
Oligo(dT)	Sigma-Aldrich	N/A
PEG 6000	Sigma-Aldrich	8.07491.1000
PEG 8000 50%	New England Biolabs	M0242S
Percoll	Sigma-Aldrich	P1644
Phenol equilibrated stabilized	Applichem	A1153,0100
Phusion High-Fidelity DNA Polymerase	ThermoFisher	F 530-S
Phusion High-Fidelity HF Buffer	ThermoFisher	F 530-S
Plant Agar	Duchefa	P1001.1000
PMSF	Sigma-Aldrich	93482-50ML-F
Q5 Hot Start High-Fidelity 2X Master Mix	New England Biolabs	M0049S
Qubit dsDNA HS	LifeTechnololies	Q32854
Random hexamers	ThermoFisher	N8080127
RiboLock 40 U/µL	ThermoFisher	EO0381
RNase H	New England Biolabs	M0297-S
SDS	BDH Prolabo	444464T
Sodium acetate	POCH	805640115
Spectinomycin	BioShop	SPE201.5
Sucrose	CHEMPUR	117720907
SuperScript II	ThermoFisher	18064014
SuperScript III	ThermoFisher	18064014
SYBR Green mix	Roche	4887352001
T4 RNA ligase 2 Truncated 200 U/µL	New England Biolabs	M0242S
TRIS 1 M pH 7.5	Bioshop	TRS111
TRIS 1 M pH 8.0	Bioshop	TRS222
TRIS 1 M pH 8.5	Bioshop	TRS333
Triton X-100	BioShop	TRX777.500
TSO oligo	FUTURE Synthesis	N/A
TURBO DNase kit	Ambion	AM1907
Urea	BioShop	URE001.500
Software
PartSeg	Bokota et al., 2021	N/A
Olympus xCellence Software	Olympus	N/A
Napari	Sofroniew et al., 2022	N/A
ImageJ	https://imagej.nih.gov/ij/download.html	N/A
