# Supplementary material for: Promoter‐pervasive transcription causes RNA polymerase II pausing to boost DOG1 expression in response to salt
Source: EMBO J. 2023 Jan 27;42(5):e112443. doi: 10.15252/embj.2022112443 (PMC9975946; doi:10.15252/embj.2022112443)
Supplement: Supplementary file 4 — Table EV2 [file EMBJ-42-e112443-s009.xlsx]

## Sheet: List of primers
Table EV2 - List of all primers used in this study.
Oligo name	5'-3' Sequence	Description
UBC21_Fw	CTGCGACTCAGGGAATCTTCTAA	Primer used in qPCR for the control gene UBC21 (AT5G25760)
UBC21_Rv	TTGTGCCATTGAATTGAACCC	Primer used in qPCR for the control gene UBC21 (AT5G25760)
shDOG1_Fw	TGAGATCCGTGTGACTCAGTTT	Primer used in qPCR specific for shDOG1 isoform. Also used to quantify DOG1 3' end-containing transcripts in chrRNA.
shDOG1_Rv	ttatgcaattttaaatatgacacgta	Primer used in qPCR specific for shDOG1 isoform. Also used to quantify DOG1 3' end-containing transcripts in chrRNA.
lgDOG1_Fw	CCCACGGAGACGACAAATAATG	Primer used in qPCR specific for lgDOG1 isoforms
lgDOG1_Rv	ttgtcgagacgagatcatgttg	Primer used in qPCR specific for lgDOG1 isoforms
DOG1_ex1_Fw	AGCTCAACGACGATCTCAC	Primer used for absolute quantification of total transcripts containing DOG1 exon 1 in chrRNA. Also used to quantify DOG1 5' end-containing transcripts in chrRNA.
DOG1_ex1_Rv	ACATCGGTGAGCAAGATCAG	Primer used for absolute quantification of total transcripts containing DOG1 exon 1 in chrRNA. Also used to quantify DOG1 5' end-containing transcripts in chrRNA.
PUPPIES-uns_Fw	accgcttgtccataattccc	Primer used in qPCR specific for PUPPIES-uns isoform. Also used for absolute quantification of total unspliced PUPPIES in chrRNA
PUPPIES-uns_Rv	cctcaaaatcacgaggtcgaa	Primer used in qPCR specific for PUPPIES-uns isoform. Also used for absolute quantification of total unspliced PUPPIES in chrRNA
PUPPIES-prom_Fw	CCTCGGAAAACCAAAACAGATAA	Primer used in qPCR specific for PUPPIES-prom isoform
PUPPIES-prom_Rv	gagagtgcgagttgttgttcc	Primer used in qPCR specific for PUPPIES-prom isoform
PUPPIES-fusion_Fw	CTCGGAAAACCAAAACAGAAAAA	Primer used in qPCR specific for PUPPIES-fusion isoform
PUPPIES-fusion_Rv	ACATCGGTGAGCAAGATCAG	Primer used in qPCR specific for PUPPIES-fusion isoform
lgDOG1_splicing_Fw	GGATTCTATCTCCGGTACAAGGAGCGGATTTC	Fw primer used in qPCR in combination with any of the 4 specific Rv primers for lgDOG1 alt. spliced isoforms
alpha_lgDOG1_Rv	CCACTATTCACAGTTGTACATGCATCGAATATTACTTC	Rv primer specific for alpha lgDOG1 alt. spliced isoform
beta_lgDOG1_Rv	CCACTATTCACAGTTGTACATGCATCGAATATTACTATAG	Rv primer specific for beta lgDOG1 alt. spliced isoform
gamma_lgDOG1_Rv	CGCAAAATGCCACGACGTGAATAAACTATAG	Rv primer specific for gamma lgDOG1 alt. spliced isoform
delta_lgDOG1_Rv	CGCAAAATGCCACGACGTGAATAAACTTC	Rv primer specific for delta lgDOG1 alt. spliced isoform
DOG1_int1_Fw	agggtttggacgttttcggtt	Primer used in qPCR to measure DOG1 intron 1 retention
DOG1_int1_Rv	ccgtactgactaccgaacca	Primer used in qPCR to measure DOG1 intron 1 retention
Cas9_Fw	tcctggaaaagatggacggc	Primer for Cas9 gene present on the CRISPR-Cas9 transgene
Cas9_Rv	atccgctcgatgaagctctg	Primer for Cas9 gene present on the CRISPR-Cas9 transgene
sgRNA1_DT1-BsF	ATATATGGTCTCGATTGTTATTCACATGCATCAAATGTT	Primer for cloning the CRISPR-Cas9 sgRNA sequences
sgRNA1_DT1-F0	TGTTATTCACATGCATCAAATTTTTAGAGCTAGAAATAGC	Primer for cloning the CRISPR-Cas9 sgRNA sequences
sgRNA2_DT2-R0	AACATTAGATATATGACCGGATCAATCTCTTAGTCGACTCTAC	Primer for cloning the CRISPR-Cas9 sgRNA sequences
sgRNA2_DT2-BsR	ATTATTGGTCTCGAAACATTAGATATATGACCGGATCAA	Primer for cloning the CRISPR-Cas9 sgRNA sequences
B_SP1_Rv	TCGTCTCCATGGACAAGCGGTGCACCAGCCGGGAATCG	Primer for cloning the sgRNA SP1 into pMOD_B2303
B_SP1_Fw	TCGTCTCACCATAATTCCCTGTTTTAGAGCTAGAAATAGC	Primer for cloning the sgRNA SP1 into pMOD_B2303
C_SP2_Rv	TCGTCTCCTGAGGTGCATTATGCACCAGCCGGGAATCG	Primer for cloning the sgRNA SP2 into pMOD_B2303
C_SP2_Fw	TCGTCTCACTCAAAATCACGGTTTTAGAGCTAGAAATAGC	Primer for cloning the sgRNA SP2 into pMOD_B2303
B_SP3_Rv	TCGTCTCCGTCTCTGATCCCTGCACCAGCCGGGAATCG	Primer for cloning the sgRNA SP3 into pMOD_B2303
B_SP3_Fw	TCGTCTCAAGACTTAAGAAGGTTTTAGAGCTAGAAATAGC	Primer for cloning the sgRNA SP3 into pMOD_B2303
C_SP4_Rv	TCGTCTCCTTTTACCTCTTTTGCACCAGCCGGGAATCG	Primer for cloning the sgRNA SP4 into pMOD_B2303
C_SP4_Fw	TCGTCTCAAAAATTGCCACAGTTTTAGAGCTAGAAATAGC	Primer for cloning the sgRNA SP4 into pMOD_B2303
B_SP5_Rv	TCGTCTCCTTCTGATTCCAGTGCACCAGCCGGGAATCG	Primer for cloning the sgRNA SP5 into pMOD_B2303
B_SP5_Fw	TCGTCTCAAGAAATTCAGAAGTTTTAGAGCTAGAAATAGC	Primer for cloning the sgRNA SP5 into pMOD_B2303
C_SP6_Rv	TCGTCTCCAGTTACGGAAGCTGCACCAGCCGGGAATCG	Primer for cloning the sgRNA SP6 into pMOD_B2303
C_SP6_Fw	TCGTCTCAAACTTACAGGAAGTTTTAGAGCTAGAAATAGC	Primer for cloning the sgRNA SP6 into pMOD_B2303
TC320	ctagaagtagtcaaggcggc	Primer used for sequencing pMOD_B2304 with sgRNAs
TC089R	ggaaccctaattcccttatctgg	Primer used for sequencing pMOD_B2304 with sgRNAs
NOSterm_Fw	accggcaacaggattcaatct	Primer used to amplify the HygR gene present on the CRISPR-Cas9 transgene
HygR_Rv	ctctcggagggcgaagaatc	Primer used to amplify the HygR gene present on the CRISPR-Cas9 transgene
del_genotyping_Fw	acttcggcttctttttaacccattt	Primer flanking the CRISPR-Cas9 deletion used for genotyping
del_genotyping_Rv	gtcctgagacagcggattgtaca	Primer flanking the CRISPR-Cas9 deletion used for genotyping
dog1-3_Fw	TCTATATCGGGTCAATGTGAATTG	Primer used for genotyping dog1-3 mutant (SALK_000867)
dog1-3_Rv	CCAAATTAGAGCGTTCTCTAAAGG	Primer used for genotyping dog1-3 mutant (SALK_000867)
dog1-5_Fw	GTTAACATCGGCCAATTTTTACTC	Primer used for genotyping dog1-5 mutant (SALK_022748)
dog1-5_Rv	CTGAAGACTTATGGTAGCAAGGTG	Primer used for genotyping dog1-5 mutant (SALK_022748)
puppies-1_Fw	AAAAACGTCCAAAAGTTGGAG	Primer used for genotyping puppies-1 mutant (SALK_139540C)
puppies-1_Rv	TCTTTTGGTTTGCGTGTTTG	Primer used for genotyping puppies-1 mutant (SALK_139540C)
LBb1.3	ATTTTGCCGATTTCGGAAC	Primer targeting the T-DNA in SALK mutants, used for genotyping dog1-3, dog1-5 and puppies-1
6N_RT_TSO	TCGTCGGCAGCGTCAGATGTGNNNNNN	5'RACE-seq RT primer
TSO	TCGTCGGCAGCGTCAGATGTGTATAAGAGACAGNNNNNNNNTATA(rG)(rG)(rG)	5'RACE-seq oligo for template-switching
TSOn1	TCGTCGGCAGCGTCAGATGTG	5'RACE-seq primer used for amplification of cDNA in one-primer PCR
TSOn2	TCGTCGGCAGCGTCAGATGTGTATAAGAGACAG	5'RACE-seq primer used for 2nd PCR targeting the adapter sequence from TSO oligo
PUPPIES_5RACE	GTCTCGTGGGCTCGGAGATGTGTATAAGAGACAGtgcattacgtggaggactaa	5'RACE-seq primer used for 2nd PCR targeting DOG1 promoter
RA3_15N	/5rApp/CTGACNNNNNNNNNNNNNNNTGGAATTCTCGGGTGCCAAGG/3ddC/	Oligo ligated at 3' ends of RNA for 3'RACE-seq and targeted NET-seq
RTP	GCCTTGGCACCCGAGAATTCCA	Primer used for 3'RACE-seq and targeted NET-seq
PUPPIES_3RACE	acagAACGACGGCCgcttgtccataattccctc	3'RACE-seq primer for 1st PCR
mRTPXT	acagGCTATGACCATGGCACCCGAGAATTCCA	3'RACE-seq primer for 1st PCR
mXTf	gtctcgtgggctcggagatgtgtataagagacagAACGACGGCC	3'RACE-seq primer for 2nd PCR
mXTr	tcgtcggcagcgtcagatgtgtataagagacagGCTATGACCA	3'RACE-seq primer for 2nd PCR
DOG1_e1_1	CACACAAAACACAAACACGC	Targeted NET-seq primer used for 1st PCR in combination with RTP
DOG1_e1_2	GTGGTTGTCGACCATCTTC	Targeted NET-seq primer used for 1st PCR in combination with RTP
DOG1_i1	tgggttcggtttgaatttgg	Targeted NET-seq primer used for 1st PCR in combination with RTP
DOG1_e2_2	ATCTTTCGATGCATGAGTGG	Targeted NET-seq primer used for 1st PCR in combination with RTP
DOG1_i2_1	gacttatggtagcaaggtgc	Targeted NET-seq primer used for 1st PCR in combination with RTP
DOG1_i2_2	tttcgttataagattgtagtttgtaagg	Targeted NET-seq primer used for 1st PCR in combination with RTP
DOG1_e1_1_XT	tcgtcggcagcgtcagatgtgtataagagacagCACACAAAACACAAACACGC	Targeted NET-seq primer used for 2nd PCR in combination with RTP_XT
DOG1_e1_2_XT	tcgtcggcagcgtcagatgtgtataagagacagTGGTTGTCGACCATCTTC	Targeted NET-seq primer used for 2nd PCR in combination with RTP_XT
DOG1_i1_XT	tcgtcggcagcgtcagatgtgtataagagacagTGGGTTCGGTTTGAATTTGG	Targeted NET-seq primer used for 2nd PCR in combination with RTP_XT
DOG1_e2_2_XT	tcgtcggcagcgtcagatgtgtataagagacagATCTTTCGATGCATGAGTGG	Targeted NET-seq primer used for 2nd PCR in combination with RTP_XT
DOG1_i2_1_XT	tcgtcggcagcgtcagatgtgtataagagacagACTTATGGTAGCAAGGTGC	Targeted NET-seq primer used for 2nd PCR in combination with RTP_XT
DOG1_i2_2_XT	tcgtcggcagcgtcagatgtgtataagagacagTTTCGTTATAAGATTGTAGTTTGTAAGG	Targeted NET-seq primer used for 2nd PCR in combination with RTP_XT
RTP_XT	gtctcgtgggctcggagatgtgtataagagacagTGGCACCCGAGAATTCCA	Targeted NET-seq primer used for 2nd PCR
