# Supplementary material for: Promoter‐pervasive transcription causes RNA polymerase II pausing to boost DOG1 expression in response to salt
Source: EMBO J. 2023 Jan 27;42(5):e112443. doi: 10.15252/embj.2022112443 (PMC9975946; doi:10.15252/embj.2022112443)
Supplement: Supplementary file 5 — Table EV3 [file EMBJ-42-e112443-s002.xlsx]

## Sheet: smFISH probes
Table EV3 - List of sequences of Stellaris smFISH probes targeting DOG1.
Probe #	Probe sequence (5' to 3')
1	attggtttgatctcttttggt
2	cccatttttttttttttttct
3	cttgttcgatgttctttgatg
4	tccactcgagataagaatctt
5	gatgcgttgagattgcaaact
6	tcgttgagctaagagttgttt
7	tatcttcatcaccgtgagatc
8	aacttacgaagcttgttatca
9	aaatcaccgatgatttttccc
10	tctttttgcggcgtaattttt
11	tacatcggtgagcaagatcag
12	gtgggtgcataatagttcgag
13	gttctctaaaggactgttcca
14	aaccacccatccaaattagag
15	gcctaaagaaagaagatggtc
16	gacccacacaaagcataaacg
17	agtcacacggatctcagtttg
18	cgtcgatgttgcggagaaact
19	aacccttacctgaagattcgt
20	ccgaaataaccgaaaacgtcc
21	agtctatttttttattcctca
22	cgtactgactaccgaaccaaa
23	acaataaaattttttgccgca
24	ccaaattcaaaccgaacccaa
25	tggtatagatctatggttcgg
26	caaccgaaccgaaaccattag
27	acctgtcaaaccaaaccatat
28	acttaagtcgctaagtgatgc
29	acattgattttagctagctgc
30	cgtctataatttttacatgca
31	tttcttggtcatcttctcttc
32	cgtcttcttgtaggcttgaga
33	cacagtggcgatgggaatatc
34	cgacattctccatctcgtaag
35	ttgatccaccactacgttagg
36	cttcttcttgcttgtcgagag
37	tcgaccaataaacgagccata
38	gctaaagtatcaacccttaga
39	agatagaatcccgaggatctt
40	ttttcccagcgagcaagaaat
41	ccactcatgcatcgaaagatg
42	ggcgacgatctctcatagttc
43	gtgtcaaccatacagtcacga
44	aataacgactactttccttcc
45	acacgtacgtacctatagtat
46	accttgttattatgcaatttt
