# Supplementary material for: Promoter‐pervasive transcription causes RNA polymerase II pausing to boost DOG1 expression in response to salt
Source: EMBO J. 2023 Jan 27;42(5):e112443. doi: 10.15252/embj.2022112443 (PMC9975946; doi:10.15252/embj.2022112443)
Supplement: Supplementary file 6 — Dataset EV1 [file EMBJ-42-e112443-s006.xlsx]

## Sheet: mock_DEGs_dog1-3_WT
Dataset EV1 - DEGs from the comparison between dog1-3 mutant and WT seeds.
gene	baseMean	log2FoldChange	lfcSE	stat	pvalue	padj
AT1G01080	46.7820708228086	-0.619516866625094	0.175649590672043	-3.52700432864543	0.000420289892154367	0.00321401600931994
AT1G01140	23.5318155529702	-1.40533681559697	0.299643334924	-4.69003195400096	2.73162387007178E-06	0.0000367997387705248
AT1G01230	181.813856175076	0.743224335341938	0.10817665009517	6.87046913255378	6.39911097157993E-12	2.17927487311632E-10
AT1G01240	127.668742491177	0.888924947339497	0.141309324416975	6.29063192402267	3.16176217072479E-10	8.49801077553137E-09
AT1G01250	113.064882702939	1.3628620079312	0.136349238080663	9.99537677742612	1.5967883255304E-23	1.97485497493606E-21
AT1G01290	29.8606680088626	-0.964635045059519	0.228685122223398	-4.21818015829287	0.0000246282008596403	0.000266311241609279
AT1G01300	283.159148868756	-1.01166257249009	0.131243421524492	-7.70829166703262	1.27513064528842E-14	6.24244761438965E-13
AT1G01420	7.62878563657295	2.3329185861823	0.4814964683708	4.84514163536028	1.26521388095329E-06	0.0000184499141203907
AT1G01470	397.835682150156	1.96602712526638	0.11399786067224	17.2461756183213	1.19555834814394E-66	3.93314785372394E-63
AT1G01480	32.5770966012538	2.01031952510375	0.286915904275006	7.00665071245712	2.44090609752696E-12	8.8632371740002E-11
AT1G01520	40.1611720092797	1.22326869698672	0.203753713053169	6.00366333774498	1.92914503289939E-09	4.64604782520673E-08
AT1G01810	8.2049383083227	-1.28724154458405	0.487476267406873	-2.64062402756862	0.00827534967140112	0.0399651282280907
AT1G02220	22.22680562879	-0.79499517719151	0.289465438778635	-2.74642520553023	0.00602486218641197	0.0308635808484243
AT1G02380	21.461373528435	1.08501774490575	0.258859460783705	4.19153212179625	0.0000277076948875708	0.000296142867580021
AT1G02640	28.5711865236284	-2.24037300900202	0.30286465686994	-7.39727451910678	1.39007990426182E-13	6.00142371265163E-12
AT1G02660	13.9759665259973	1.39775009937471	0.32664721958111	4.27908157665378	0.0000187666077169164	0.000208503322638191
AT1G02700	884.45989774481	1.26290757517901	0.094855412151573	13.3140275977186	1.91854071378607E-40	1.37209026961161E-37
AT1G02705	3.44682552918214	2.24421460690274	0.690818972995052	3.24862908320674	0.001159625807184	0.00777923527829102
AT1G02816	164.628029540056	0.900492831709426	0.126485886521417	7.119314703597	1.08464997877829E-12	4.11092338730968E-11
AT1G02900	52.5024330960922	-1.97493797453453	0.221962925535082	-8.89760292072914	5.70657611378698E-19	4.49126653089387E-17
AT1G02920	71.1801573553681	-0.991745012943753	0.222656294078841	-4.45415215880931	8.42253554601009E-06	0.000101719740966461
AT1G03090	39.0736709321291	0.674532921075756	0.203589967503116	3.31319332356312	0.000922371999196092	0.0063588000900153
AT1G03106	839.452540585277	1.09002216479197	0.147067783899329	7.41169912193763	1.24691398966643E-13	5.42605508360399E-12
AT1G03110	45.8465814939146	-0.609642872138954	0.180994696504563	-3.36829135832488	0.000756356198387715	0.00537189253336767
AT1G03120	33.8671819811483	1.2379256917053	0.226614453294149	5.46269522402638	4.68959348486669E-08	9.07519096853791E-07
AT1G03150	82.581399837603	-0.619738871360391	0.146860840403105	-4.21990552184861	0.0000244404721604373	0.000264836183509244
AT1G03230	631.631255052115	-0.59863423405526	0.135763502184082	-4.40939003800572	0.0000103662177703951	0.000121795654360878
AT1G03270	42.894563966954	0.788597277267253	0.176006310531182	4.48050569827462	7.44663916394097E-06	0.000091274044417038
AT1G03310	29.3403428060754	-0.81224591757158	0.23151651966102	-3.50837131951036	0.000450859286911879	0.00342548933506397
AT1G03360	132.097507106052	-0.598362123055799	0.125278889957194	-4.77624062010967	1.78602666548123E-06	0.0000251311827378107
AT1G03380	102.755486605156	0.647714237065017	0.164729518985761	3.93198645302306	0.0000842468143138754	0.000781158877479671
AT1G03430	22.4837077071425	0.88083197273011	0.258484275248898	3.40768107414636	0.000655174221075156	0.00473712560987483
AT1G03440	31.9390321342531	1.00183094552316	0.254348599644141	3.93881054161424	0.0000818865581372	0.00076228183067278
AT1G03470	169.239182288879	1.25256996050456	0.132539465187399	9.45054334370175	3.37076380937788E-21	3.24243823979279E-19
AT1G03600	155.602826750387	0.661888244750441	0.117491529914287	5.63349754006355	1.76591037818729E-08	3.62187778189561E-07
AT1G03610	133.936142867179	0.994799358422027	0.131292786098458	7.57695367722654	3.53763018111053E-14	1.64379883754484E-12
AT1G03770	45.0146213726527	0.609818092129682	0.197377864510563	3.08959717262037	0.0020042813035474	0.012269602963175
AT1G03850	50.9448219344974	-1.65876478944135	0.240818234490724	-6.8880365016763	5.6567698640037E-12	1.94255130465547E-10
AT1G03860	125.601895917011	-0.601933613266161	0.135287756822807	-4.44928371496723	0.0000086157142795313	0.000103520733516443
AT1G03890	98.2377845652385	1.43526517500001	0.212933792813292	6.74042929512131	1.57919337811956E-11	5.17453224635232E-10
AT1G03905	67.5442180306153	1.38848901591739	0.150197506656309	9.2444212079673	2.36517280810969E-20	2.1143873652498E-18
AT1G03990	22.9098122454906	0.781054134071221	0.257540223880772	3.03274619514507	0.00242339327952207	0.0144011546440963
AT1G04070	54.0600418250479	-0.866948781532089	0.19245413327748	-4.5047033636951	6.64657207223727E-06	0.0000825655200231471
AT1G04105	1.37249346775435	3.79938162504937	1.34609890728987	2.82251297023837	0.00476488945926737	0.0255179351362139
AT1G04120	106.08807340244	0.666830003397655	0.136847282917901	4.8728041155023	1.10025301979025E-06	0.0000163635279588878
AT1G04310	10.3302018161309	1.00957876144177	0.362355817662746	2.78615303585773	0.00533376840365931	0.027906359154244
AT1G04480	588.028413048374	-0.743572885890266	0.0767215140522575	-9.69184322123511	3.265807432858E-22	3.39995357361274E-20
AT1G04520	8.84674262860769	-1.21030833167614	0.441292139336703	-2.74264647789859	0.0060946260852384	0.0311336970422628
AT1G04560	8607.6345666823	1.36683655487657	0.186106434496081	7.34438096446021	2.06713567071194E-13	8.74095492224698E-12
AT1G04590	65.5586391189525	-0.661479152624563	0.158784486539362	-4.16589282140346	0.0000310136391834281	0.000325762037629763
AT1G04635	24.289639301451	-1.01358015654045	0.282100928291427	-3.59296994405265	0.000326930310370153	0.00258542147849935
AT1G04830	39.980789008569	0.889922129242376	0.201177991223838	4.423556094922	9.70894079664535E-06	0.000114921634104228
AT1G04920	51.4479594931872	0.783438445437311	0.194137462592344	4.03548307975158	0.0000544900666404789	0.000534715409680192
AT1G05333	20.778934038947	1.82678023968099	0.392042415627291	4.65964948399277	3.16748298482283E-06	0.0000420855635035143
AT1G05337	4.76913746046851	2.01240032197922	0.614063221770027	3.27718751202606	0.00104846714717067	0.00712360020810013
AT1G05340	99.8713557678202	1.3888266975027	0.154017258810926	9.01734460296847	1.92703476362879E-19	1.5848897413465E-17
AT1G05430	32.2484897065443	-0.617706800835472	0.219244866853141	-2.81742879412194	0.004840984760627	0.0258704867860798
AT1G05510	1775.57433267644	1.83767147593414	0.186437764971362	9.85675555709659	6.40867929852041E-23	7.42368773108185E-21
AT1G05753	7.70539037528446	1.54493435669034	0.532999281882643	2.89856742627002	0.00374871695411766	0.0208319747223924
AT1G05785	26.0951238119144	1.08454701614565	0.273254497351272	3.96899969317412	0.0000721749747902531	0.000682302390991306
AT1G06010	59.0850104334756	0.749491887613367	0.181910160524509	4.12012108313425	0.0000378673344847663	0.000387363050335772
AT1G06117	2.05658047257033	-3.16166968838949	1.23372146833708	-2.56270946849216	0.0103858916845475	0.0481181469580427
AT1G06150	26.2198651126153	-0.908010153047103	0.286058967002645	-3.17420622244891	0.0015024690027247	0.00967284251499752
AT1G06380	67.1269959704222	-0.668804394222466	0.162181620303094	-4.12379894202911	0.000037267423187808	0.000382654084904029
AT1G06430	33.7404448532253	0.627901830373476	0.199287381644171	3.15073551166726	0.00162859896465758	0.0103073583569267
AT1G06450	63.887217267933	-1.01580360181166	0.178601033521142	-5.68755724300675	1.28869412754345E-08	2.70034773298882E-07
AT1G06540	16.6432007068347	1.15098929336701	0.35741666325367	3.22030115465018	0.00128055995318435	0.00847302118661683
AT1G06547	13.880380856256	-2.56435293118223	0.525070239254118	-4.88382837089566	1.04045647703327E-06	0.0000155869477146815
AT1G06553	38.8571060852875	-1.82231792509592	0.292847719414776	-6.22274924570906	4.88517825091687E-10	1.28364691772095E-08
AT1G06570	52.9499169755576	1.02625663902766	0.174009077804696	5.89771896946382	3.68560995585299E-09	8.44353734872225E-08
AT1G06630	35.1339950748735	0.612394436613518	0.215313471110312	2.84419935945284	0.00445231806747994	0.0240908486486768
AT1G06680	79.869950621478	0.588944861608048	0.144305139554641	4.08124660996599	0.0000447947952674922	0.000450109705164923
AT1G06760	257.635026836433	1.07284923066217	0.116637980952696	9.19811215779947	3.64293422755984E-20	3.20441845503378E-18
AT1G07040	77.3903809839303	1.33576653975299	0.146700459775298	9.10540118142091	8.59481938560945E-20	7.25006072173794E-18
AT1G07080	1420.49038252175	0.658971651317772	0.107484980928692	6.13082540113159	8.74243083174805E-10	2.22888234699148E-08
AT1G07200	11.5912497786421	1.1472695046011	0.421297589385002	2.72318079549387	0.00646566636137433	0.0326538980590256
AT1G07260	27.3149582495432	0.644818799718941	0.230981953786716	2.79164146439922	0.00524414285040139	0.0275593948071094
AT1G07310	179.049012633409	0.713643831455879	0.112149221373227	6.36334182901641	1.97410673967289E-10	5.44833586591936E-09
AT1G07323	11.6953462924019	1.4729526230668	0.529169628650214	2.78351693543704	0.00537730551224713	0.0280976170174565
AT1G07370	9.21200581295485	-1.85457252716258	0.422546087503676	-4.38904200514329	0.0000113851079367926	0.000132724054183063
AT1G07430	407.212017425359	0.834018089895045	0.119794695552349	6.96206193479231	3.35328011350976E-12	1.19131975350156E-10
AT1G07470	101.06112116365	0.619661636156498	0.136785025247969	4.53018621762985	5.89317202684464E-06	0.0000739975470760057
AT1G07473	23.7707614256311	2.034942201397	0.308066167137205	6.60553614279455	3.96081257104988E-11	1.22927181096603E-09
AT1G07500	28.4580434672382	1.11714677604494	0.241780698158322	4.62049611302475	3.82823516521592E-06	0.000049937066005263
AT1G07540	2.1921448530395	2.2431112938891	0.85244828524047	2.63137521973703	0.00850400889299064	0.0409012989125155
AT1G07570	33.4578900190372	0.650773065697933	0.207069898723035	3.14277000042565	0.00167357285623329	0.0105433167032483
AT1G07587	9.5521316795788	1.57570362818032	0.595727961509122	2.64500532120179	0.0081689632402408	0.0396375446426905
AT1G07645	389.302763316388	1.69793814020613	0.144652286024107	11.7380664134347	8.13245083055109E-32	2.34685410020587E-29
AT1G07670	132.999941257909	-0.708478263309796	0.142048180595452	-4.98759125488213	6.1136744507943E-07	9.63255086600723E-06
AT1G07890	69.7780745779148	-0.864775276446498	0.171570926639007	-5.04033692296845	4.64712976716652E-07	7.46490600977755E-06
AT1G07897	4.67953942886891	-2.38922801310742	0.85047801114104	-2.8092766442038	0.00496529594819546	0.026363509700409
AT1G07985	1853.2915009691	0.727087742674877	0.0905479058832195	8.02986811879017	9.75775002710752E-16	5.61207098587034E-14
AT1G08050	15.9856637700888	1.07191457463091	0.319061456974881	3.35958653481389	0.000780592005610564	0.00552731721923726
AT1G08170	305.841824526919	1.38878630297401	0.207335927640591	6.69824240679319	2.10941151188459E-11	6.80347254097835E-10
AT1G08200	105.157309659912	0.686317180699146	0.124177223693827	5.52691677494209	3.2590746508503E-08	6.44333160238421E-07
AT1G08230	12.9165979008698	1.87256623977496	0.364641445022883	5.13536315011434	2.81599729443066E-07	0.0000047459364237797
AT1G08300	6.33106650925542	-1.60940842884725	0.558588725123502	-2.88120464388431	0.00396158332231605	0.0218274700228014
AT1G08320	70.2323482690641	-0.587574361529411	0.149925240887789	-3.91911567425247	0.0000888744557999729	0.000816701633214388
AT1G08470	18.4378563287763	-0.77378887884389	0.281571530245099	-2.74810765907452	0.0059940323959727	0.0307247861892661
AT1G08570	334.434653680186	1.0176633026389	0.101553132204039	10.020993745365	1.23257327922365E-23	1.54767922671373E-21
AT1G08580	272.755991081196	-0.844606011193732	0.108455506914734	-7.7875806883439	6.83044206366339E-15	3.51106067203747E-13
AT1G08650	22.1730071447056	0.990935967148483	0.27556550582739	3.5960087390952	0.000323136948098465	0.00256034665668191
AT1G08820	56.4518326355583	0.593038687630399	0.171722926667776	3.45346249995915	0.000553439244596959	0.00408412836894364
AT1G08890	19.3429287875246	-1.53300261227919	0.305456061325445	-5.0187336457726	5.20132062781769E-07	8.29840184354735E-06
AT1G08930	72.8700894343811	-1.04059479290752	0.16238619009057	-6.40814833039147	1.47297570610591E-10	4.21373519821498E-09
AT1G09070	160.340578089895	0.742313080465643	0.116217027811114	6.38730050532797	1.688396513145E-10	4.73932324995259E-09
AT1G09190	30.8217029243483	-0.615512172585034	0.225893118593226	-2.72479381584621	0.00643416535107324	0.0325070513144669
AT1G09250	34.6191560823992	0.764175403241559	0.246030329115512	3.10602113970581	0.00189623158979207	0.0117127725950018
AT1G09380	9.48256891706907	-2.03167158484383	0.505139796323495	-4.02199866181744	0.0000577063858530433	0.00056266291695122
AT1G09390	55.1083169089335	-0.652850680595743	0.188019356830487	-3.47225249357882	0.00051611067163002	0.00384488425617853
AT1G09415	7.92781614514421	-1.82927986055337	0.541720474418394	-3.37679660809818	0.000733352561505995	0.00522430328463062
AT1G09430	136.009683485102	0.633915728879226	0.117420512167925	5.39867964442747	6.71331251289104E-08	1.27661592513925E-06
AT1G09580	9.72787146867829	-1.23640597217136	0.446920396667226	-2.7665015546202	0.00566613147193693	0.0293273116997768
AT1G09740	35.8316811668375	0.669085670904786	0.209439940833694	3.19464218831152	0.00140004300181435	0.00910969435792888
AT1G09780	64.8516655876499	-0.682387590787864	0.180030953045404	-3.79039037034796	0.000150410708608403	0.00130147593156214
AT1G09787	29.5449297061643	-1.01999753077217	0.276787060836579	-3.68513444121723	0.00022858194971713	0.00189036927646911
AT1G09867	77.2958931129156	-0.656663073239108	0.182646208886315	-3.59527349208675	0.00032405096876988	0.00256635261689733
AT1G09870	108.87805550108	0.604217573230316	0.138283093531082	4.36942476337143	0.0000124574249334262	0.000144000128411755
AT1G09927	27.4211714063583	1.36394556890633	0.339036137031146	4.02300940793528	0.0000574592002991659	0.000560585044911613
AT1G09970	644.786934345977	0.920274070978841	0.105111456939199	8.75522134101105	2.03703319833734E-18	1.52305268542958E-16
AT1G10070	70.3137223554141	1.87803589129457	0.175875284834744	10.6782251585788	1.28708833588376E-26	2.35236844855021E-24
AT1G10210	31.0099292589067	0.730881289074234	0.228002734605007	3.20558124156017	0.00134789990722578	0.00882627610428219
AT1G10550	2.80827181148288	-3.65261093687848	1.11510401956173	-3.27557866602801	0.00105445743255099	0.00715838642510573
AT1G10740	20.9019422229751	-1.15248175657212	0.279539721352969	-4.12278352068936	0.0000374321450294148	0.000384105647903209
AT1G10750	15.6544390453071	-1.1507587226013	0.335297689023663	-3.43205086188378	0.00059903520161712	0.00438112528281581
AT1G11170	39.2590265573806	0.636697380429025	0.191838438173762	3.3189249583669	0.000903647097261741	0.00623907799043498
AT1G11175	66.3916941558024	1.1004543686004	0.159128404846476	6.91551184505426	4.66177085270513E-12	1.61434671065572E-10
AT1G11210	165.692061993602	-0.744362994064408	0.134782763987647	-5.52268681871393	3.33854512827129E-08	6.58461976198256E-07
AT1G11260	183.825411512576	-0.969022174487187	0.127595187733102	-7.59450408517086	3.08973404077308E-14	1.456247427985E-12
AT1G11300	66.4198395350487	-0.946756431523424	0.174461129039813	-5.42674713120403	5.73903442921152E-08	1.09896830414552E-06
AT1G11360	69.0004490552296	0.839694662626106	0.16520751547761	5.08266624674169	3.72173320892621E-07	6.12187895536272E-06
AT1G11530	56.7801006539028	1.35238094681573	0.186793301217253	7.23998632714787	4.48729977357812E-13	1.80028277989235E-11
AT1G11580	155.202258790146	-1.482931345016	0.180379844122641	-8.22115881199979	2.01546164230768E-16	1.21883560861467E-14
AT1G11670	99.5441963078907	-0.808050723677772	0.158069813933038	-5.11198630258451	3.1878894701683E-07	5.32361359338054E-06
AT1G11720	22.5609249282742	0.769250167434621	0.254094550389501	3.02741702352703	0.00246653420680092	0.0145942522185858
AT1G11740	9.82508910863494	-2.40097835091211	0.503135054153999	-4.77203552225009	1.82373328509359E-06	0.0000256179238313445
AT1G12320	21.2844548637816	0.751844729343345	0.281869124342135	2.66735397535329	0.00764511036296885	0.0374826886320341
AT1G12780	590.245889845697	-0.871654240969036	0.0973884676311855	-8.95028191910802	3.54575622800537E-19	2.81759150697876E-17
AT1G12845	20.4809403240276	0.986139896138467	0.275716849560637	3.57663993952459	0.000348039037161771	0.00273264635908066
AT1G13080	59.9558568935975	-2.5397236091771	0.239542581981042	-10.6023888870752	2.9046426935463E-26	5.19331170284164E-24
AT1G13160	129.139915592884	-0.608582064677264	0.132559386550788	-4.59101449178851	4.41096704971994E-06	0.0000568620666150809
AT1G13245	46.6899116848213	-1.35061064583033	0.246981656157949	-5.46846541901311	4.53948606152007E-08	8.80542526249335E-07
AT1G13280	17.7622217530606	-1.17353096402959	0.351459939683333	-3.33901771304845	0.000840752030996982	0.00586836881407423
AT1G13340	16.6557377149659	2.09126520094868	0.322824526563965	6.47802452684559	9.29312503445298E-11	2.74439162821754E-09
AT1G13360	82.1753660509408	1.2748213678007	0.164090736324765	7.76900266494997	7.91065040999319E-15	4.04106486316702E-13
AT1G13640	135.200579733609	0.607696155527263	0.119107505408818	5.1020811278134	3.35938676128103E-07	5.57603964039472E-06
AT1G13730	92.9634001078779	-0.746875666308886	0.14604083289666	-5.11415644169452	3.15146098327967E-07	5.27885760834698E-06
AT1G13740	134.9772195725	0.793718599714485	0.134306094935328	5.90977349238453	3.4257846237162E-09	7.92555995436116E-08
AT1G13960	55.4859039512003	1.23369881134754	0.176458357852056	6.99144447655962	2.72070301098988E-12	9.77136328117304E-11
AT1G14060	102.050450214827	-0.742233821150166	0.129581804957192	-5.72791698182757	1.01671296664978E-08	2.17476093477532E-07
AT1G14170	17.9020730401357	1.4902400135101	0.303787592838108	4.90553284150834	9.3174048294836E-07	0.0000141777975985361
AT1G14200	26.3575241001757	0.752516716564603	0.270056226532173	2.78651866771512	0.00532775493386603	0.0279007452744866
AT1G14530	121.119379127602	1.14149932991514	0.132332118805349	8.62601868858611	6.35246445746852E-18	4.56295580178601E-16
AT1G14740	88.7841663792075	0.79634402510908	0.158578055502155	5.02177948006343	5.11949417905403E-07	8.18372786698345E-06
AT1G14870	15.6662231407915	0.951486725417152	0.279668410240717	3.40219592408805	0.000668466968319917	0.00481419140188017
AT1G14890	8.68465499471427	1.15451571500596	0.397091862722119	2.90742728166624	0.00364415059933295	0.0203504369176255
AT1G14930	1577.31854068734	0.77083700184285	0.165831994740529	4.64830084839147	3.34680536077772E-06	0.0000442487415295336
AT1G14940	2829.77481113699	0.888078819564746	0.122248188659516	7.26455605848041	3.74265388792961E-13	1.52383450006322E-11
AT1G14950	4081.63504407736	2.09881450608343	0.219690454318547	9.55350796917278	1.25377426936987E-21	1.24236945523283E-19
AT1G14960	27.159105016751	0.869467826792528	0.258536369865688	3.363038737042	0.000770895456345104	0.00546571524199165
AT1G15000	68.5170514059064	-1.12040297360074	0.170350775997373	-6.57703475103642	4.79922642427324E-11	1.46189769357168E-09
AT1G15060	18.5203257286169	0.781080089041042	0.27932747598486	2.7962880711505	0.0051693301464189	0.0272795353155099
AT1G15175	12.0534890086963	0.933504612264853	0.34575774923374	2.69988052135827	0.00693643816604596	0.0346169512722361
AT1G15210	16.5247862301197	-0.913564902318003	0.308024198713814	-2.96588679114396	0.00301811564241593	0.0174009758857693
AT1G15290	95.8601157769067	-0.936540167380841	0.180929346405047	-5.17627563460162	2.26358970240451E-07	3.87448356033837E-06
AT1G15310	22.7100708858931	0.813023673848717	0.257066302675947	3.16270030488437	0.00156313159390372	0.00998134766619655
AT1G15330	354.17333083264	1.33493339395029	0.131799482987297	10.1285176822655	4.12860552276385E-24	5.47672840676956E-22
AT1G15380	84.6122183517334	0.756527645174397	0.133875179791531	5.65099256152224	1.59523995572316E-08	3.29235910058849E-07
AT1G15470	15.0442992869951	-0.819861483343991	0.305290188429693	-2.68551533726346	0.00724180509775759	0.0358688503622447
AT1G15500	964.519911302932	-0.755526597719293	0.0877938158860411	-8.60569266860422	7.58572642497216E-18	5.42511365062466E-16
AT1G15550	36.146190619483	-1.60623458051673	0.246683754692228	-6.51131073678009	7.44978518589665E-11	2.22398396593129E-09
AT1G15670	43.544300643399	-1.00173551163902	0.240328878058342	-4.1681861944025	0.0000307033088504128	0.000323321094318864
AT1G15710	27.5226533501797	-0.591763248528268	0.229886338792811	-2.57415578340044	0.0100485017832463	0.0468901576830122
AT1G15740	122.208957436339	1.15856504028757	0.136826546642504	8.46739955598406	2.50932148860995E-17	1.72702214084289E-15
AT1G15840	15.5474302921724	1.27154542512011	0.447585822653929	2.84089745644883	0.0044986775282481	0.0243176952553904
AT1G15870	32.5706429256942	-0.801526846011591	0.224396112680779	-3.57192839232392	0.000354362313712635	0.0027756693801234
AT1G16020	4.74225600484646	2.02236432668914	0.554790758552909	3.64527399837045	0.00026710706224474	0.00216542339421573
AT1G16030	98.815448381808	1.11089185200308	0.161902499098579	6.86148674781527	6.81475273660829E-12	2.30176319844907E-10
AT1G16170	69.668093554603	-0.765469085922106	0.169911600790361	-4.50510196102826	6.63410810609571E-06	0.0000824825731195528
AT1G16635	29.9937872216619	-2.81519805411081	0.381243707177478	-7.38424792622286	1.53317524374136E-13	6.56749989174523E-12
AT1G16730	461.125095059501	0.855692343913742	0.1129560348045	7.57544601662709	3.5789590974342E-14	1.65831825897733E-12
AT1G16770	114.747128999991	1.21354076917992	0.151862409261626	7.99105437007294	1.33789533088053E-15	7.56255680331749E-14
AT1G16850	525.098266767244	1.46780424012684	0.0961687903877843	15.2627919536907	1.35331726417108E-52	2.47341285315001E-49
AT1G17020	62.0979689783934	-0.792001346971804	0.165380556576953	-4.78896288272726	1.67645482872259E-06	0.0000236988255824146
AT1G17060	70.0036821769999	-0.922527481752167	0.186519294468255	-4.94601635923076	7.57475960812644E-07	0.0000117102651122248
AT1G17080	180.488262698613	0.704796452578027	0.109507360789485	6.4360646398274	1.22610834581554E-10	3.56807041299674E-09
AT1G17090	20.5291485156061	1.1997124938776	0.295950183789392	4.0537649901625	0.0000503998494061704	0.000500016358794992
AT1G17100	115.935536993355	0.768888672750879	0.137627916231553	5.58672029486561	2.31397964074719E-08	4.65883122529382E-07
AT1G17145	139.966890655772	0.771054270334225	0.108178029278371	7.12764204966333	1.02102881354345E-12	3.88770901712413E-11
AT1G17345	42.2743412102231	-1.66130923215181	0.239690583796271	-6.93105755695377	4.17706044818142E-12	1.46499930303062E-10
AT1G17430	31.0436967317609	1.31618152860137	0.273999013720904	4.80359951201153	1.55838382239177E-06	0.0000222130463557385
AT1G17665	40.1978480313461	-0.654149269131995	0.220832527119259	-2.96219618398302	0.00305453091858556	0.0175678248530818
AT1G17810	3985.8891328349	2.00649194886875	0.128441229076574	15.6218681749963	5.1669258289706E-55	1.06238453700922E-51
AT1G17830	74.1918519933409	0.717772769932139	0.166585512423979	4.30873465217866	0.0000164191214279813	0.000185111808340551
AT1G17970	25.1442251630975	-1.00169978883836	0.300755075299366	-3.33061640885459	0.00086653923064172	0.00601168443898172
AT1G18100	348.532024068083	1.20214793724297	0.106414555382834	11.2968374760216	1.36028885833753E-29	3.242810352289E-27
AT1G18480	44.5965806941121	-1.04729597713621	0.196594999457455	-5.32717505545128	9.97520154998482E-08	0.0000018292317758718
AT1G18773	2.45534972264944	2.16214390611204	0.790844762595188	2.73396753493933	0.00625762139612834	0.0318279574350387
AT1G18840	18.6853371432976	1.32028040955811	0.296030289833244	4.45995040001424	0.0000081978622769428	0.0000993171585375634
AT1G19000	213.780185989977	0.648171859157178	0.0982144634182003	6.59955607960959	4.12390738209904E-11	1.27030248180051E-09
AT1G19180	72.4113743901486	-1.03965093702532	0.160251090278844	-6.48763721492493	8.71929199852129E-11	2.58887426143821E-09
AT1G19450	51.8257117834903	-1.18197746050374	0.194030216776442	-6.09171849694727	1.11704987272219E-09	2.80524478723775E-08
AT1G19530	864.067887692593	2.14531768839562	0.134795179461911	15.9153887917915	4.9558197533952E-57	1.16454684462282E-53
AT1G19540	283.188796107978	1.58002906011969	0.159531083636128	9.9042081587282	3.99119096535155E-23	4.68936429921912E-21
AT1G19660	200.091381040269	1.15556619347399	0.105371520883898	10.9665893002269	5.53199630745358E-28	1.1374475907663E-25
AT1G19770	72.0669825492635	0.710379100851406	0.155100427837141	4.58012341266601	4.64701640174668E-06	0.000059485426297534
AT1G20010	22.3818814903336	-2.60612035145781	0.374454746964184	-6.95977383805761	3.40819429093141E-12	1.20821956662782E-10
AT1G20015	15.1258770653494	-1.57637501106078	0.413389748441902	-3.81329004166713	0.000137129024525713	0.00119942638599714
AT1G20050	89.1745582895732	-0.680303097850087	0.14421060866554	-4.71742754673393	2.38845417018236E-06	0.0000325498613465863
AT1G20100	278.300666945455	-0.61307987796236	0.11734345679562	-5.22466181501859	1.74473692693965E-07	3.04985948047081E-06
AT1G20370	67.5746267782903	-0.783136040517342	0.154964247441492	-5.05365626876625	4.33431368665361E-07	7.02415032825273E-06
AT1G20690	2.63443719216171	3.59301795908307	1.25125449896925	2.8715324996177	0.00408486776484555	0.0223898666657595
AT1G20696	531.437326042384	0.603701841651605	0.109192405727967	5.52878964088052	3.22447709594609E-08	6.38260213612723E-07
AT1G20870	18.8280769056043	1.32434302910521	0.291175155892842	4.54826932278725	5.40888875459226E-06	0.0000683864804952253
AT1G20880	93.4025719392884	0.651202088676911	0.13897067560739	4.68589568145037	2.78738219989529E-06	0.0000374588642206517
AT1G20890	15.9686813384701	0.82483698442037	0.311928954190446	2.64431042177884	0.00818575466389438	0.0396722093301116
AT1G20970	35.8860772962448	0.918019977804589	0.259934981190728	3.5317292562904	0.000412851818835067	0.00317040129225865
AT1G21000	1127.05204709975	0.621039660374249	0.0980117854105196	6.33637738332224	2.3523021937099E-10	6.43810628691085E-09
AT1G21080	60.1492041387323	0.932794681082815	0.192873644922727	4.83629933709465	1.32278676528157E-06	0.0000191705017639794
AT1G21280	25.3981053728672	-0.667031372563754	0.25674689839294	-2.59801141411606	0.00937653770954374	0.0442440243213669
AT1G21400	97.2194867368812	1.8727784970994	0.151511443518975	12.3606405800289	4.26742463465846E-35	1.79986840552557E-32
AT1G21410	138.280492110508	1.09810778866159	0.145965446152454	7.52306670932699	5.35061053610028E-14	2.44478313078648E-12
AT1G21520	7.45111891873042	1.56552653672424	0.514426501234631	3.04324628098854	0.00234040705770639	0.0139634949917346
AT1G21670	82.3964280099508	1.04798422904145	0.173003358396384	6.0575947123542	1.38171989395982E-09	3.41773090763085E-08
AT1G21680	255.268779960147	1.18511092511209	0.112899580892716	10.4970356465562	8.91353856933029E-26	1.43743917575406E-23
AT1G21740	13.2585008302772	-1.03344847137623	0.38586351426207	-2.67827465717406	0.00740025083813438	0.0364997679269782
AT1G21780	83.5292833334668	0.878914823763902	0.135244440339406	6.49871315640183	8.10099533352414E-11	2.40964325933343E-09
AT1G21790	20.1620514322533	0.906180716919904	0.254324035324172	3.56309507186314	0.000366507866296527	0.00285855281778643
AT1G21980	28.2865409666271	-0.777743350566052	0.300620640935776	-2.58712558174676	0.00967803126129264	0.045426519661401
AT1G22180	22.717380360751	0.760381850651948	0.261272167158102	2.91030559788568	0.00361075513818627	0.0202091321103065
AT1G22360	57.5774728522367	-1.72565796716431	0.219662305766635	-7.85595854118738	3.96726293830749E-15	2.13959042859737E-13
AT1G22770	78.9866256807657	0.72622899147751	0.174768364335783	4.15538014695956	0.0000324747144904968	0.000339806983876706
AT1G22860	14.4898459490361	1.10388072842217	0.311549941339133	3.54319029455556	0.000395317335547614	0.00305285204339094
AT1G22930	148.173559984135	0.810316254538868	0.129149040600017	6.27427235056642	3.51273168059574E-10	9.3952720998568E-09
AT1G22960	18.0498211606538	-0.818776379578856	0.311223764991201	-2.63082859241808	0.00851769836886193	0.040931235895241
AT1G23050	64.688150641741	1.57286752560869	0.179726149013065	8.75146735322502	2.10596273529285E-18	1.56746520510553E-16
AT1G23052	15.205617988632	1.25848571913461	0.336616372239831	3.73863490584459	0.000185022197664928	0.00156313822773004
AT1G23070	58.569567086791	0.924812082733005	0.171716923136022	5.3856781605645	7.2172004830248E-08	1.36454862925603E-06
AT1G23310	54.2050278798743	0.715194925265998	0.200131601580623	3.57362315405187	0.000352075535051548	0.00276038630889558
AT1G23410	13.6790601443074	-1.64751346265673	0.362544465642725	-4.54430730237735	5.51162011801685E-06	0.000069631827435683
AT1G23440	113.730851796047	0.718812111900261	0.139774768749189	5.14264568872293	2.70896220200151E-07	4.58433325727601E-06
AT1G23550	43.1015020670709	1.00445614676261	0.213310299136734	4.7088966206866	2.49061343731777E-06	0.0000338020630614191
AT1G24735	76.0601799311747	1.03480788627558	0.167231923716375	6.18786092558865	6.09860954052E-10	1.58477137965266E-08
AT1G25310	310.737185002561	1.81134266061983	0.148987782856407	12.1576590099712	5.22341523460247E-34	1.95053424542526E-31
AT1G25422	449.929605294199	0.719055744310985	0.108002621979425	6.65776192403893	2.78028646962923E-11	8.80955518321445E-10
AT1G25450	16.3236810357482	-1.28257778083846	0.325876393785552	-3.93577996227147	0.0000829269280435674	0.000770658214343864
AT1G25520	128.447844631111	-0.851469824416545	0.121879986176898	-6.98613325391024	2.8256571158321E-12	1.0104181282244E-10
AT1G25530	20.2576212046528	-1.06852696757664	0.275735401132292	-3.87518963175855	0.000106541697219476	0.000957129643671851
AT1G26120	30.7797224050696	-0.631526888751792	0.245961026530056	-2.56758925453021	0.0102408421627877	0.0475717629866409
AT1G26218	10.4568447491854	1.33861375358169	0.437368664962925	3.06060735671395	0.00220888555494322	0.0133091423052238
AT1G26233	22.697733840994	-1.20289630871984	0.312222542672314	-3.85268884951177	0.000116827808909674	0.00103931889061938
AT1G26340	81.5932097162298	-0.934325963625595	0.163237656822927	-5.72371584970196	1.04219006627838E-08	2.22636161041728E-07
AT1G26400	14.6035715091658	1.10105719755554	0.328853749463937	3.34816677428909	0.000813480422997826	0.00571489016244516
AT1G26762	7.99375173710569	-2.59203580457351	0.670409438991718	-3.86634741967816	0.000110477528326442	0.000990466614169594
AT1G26770	1864.5234315777	-1.78041132539311	0.183588997747716	-9.69781058361524	3.08037522782453E-22	3.22733070843858E-20
AT1G26900	6.05635367934235	-1.82865263089395	0.571858396904321	-3.19773678377919	0.00138510645254098	0.00903753115344965
AT1G26920	33.2337430709784	-0.689279154988029	0.249314836013732	-2.76469369416132	0.00569762694429681	0.0294255151041564
AT1G27050	72.7756294098345	-0.691837128445953	0.154995727285245	-4.46358838765109	8.05983280160234E-06	0.0000977700514406762
AT1G27130	86.3215877497121	1.01157424885979	0.143286519173291	7.05980056390644	1.66741742688453E-12	6.21935357252236E-11
AT1G27400	1400.95912726916	-0.585651615277639	0.0814091580186429	-7.19392792569508	6.29534363449481E-13	2.47732314458864E-11
AT1G27461	2076.02169855147	0.853327975915709	0.0859385631446994	9.92951178947354	3.09768471610059E-23	3.6657421507294E-21
AT1G27730	35.689287960765	1.59311806987709	0.240421718343018	6.62634840503111	3.44092492947706E-11	1.08014836192687E-09
AT1G27970	184.30935115559	-0.967189710074256	0.124742473673036	-7.75349150610377	8.93997727087142E-15	4.49705462166862E-13
AT1G27990	1087.48461992644	1.38557003474802	0.0953435360264712	14.5323961381434	7.55314251592145E-48	9.55704932649169E-45
AT1G28050	65.2335193731967	0.678644661711442	0.165234433375846	4.10716245909701	0.0000400549508489357	0.000408978203919394
AT1G28100	74.8837923801914	-1.14979428259187	0.261615511568108	-4.39497748317777	0.0000110784236531823	0.000129423999056247
AT1G28260	8.91693275212459	1.39890329276771	0.44652434269628	3.13287128831682	0.00173105334138607	0.0108472748237941
AT1G28330	262.477823323715	1.27526324913412	0.110765100281149	11.5132225393846	1.1316897071072E-30	2.95478793527085E-28
AT1G28510	37.5663000203656	-1.10840358127994	0.225459630387821	-4.9161953267347	8.82423563935852E-07	0.0000135000111215251
AT1G28540	66.4553783246326	0.594797819916971	0.184216936660402	3.22879009226748	0.0012431510487093	0.00824207642088647
AT1G28580	181.00142137182	-0.91133848853302	0.117400419557819	-7.76265103621874	8.31722307528685E-15	4.2095385343198E-13
AT1G28600	43.2271767215156	-0.817219201282421	0.254897773259177	-3.20606645885243	0.00134562906162163	0.00881842726478652
AT1G28640	12.4496985792379	0.953877461386323	0.329722953780577	2.89296650551392	0.00381621991247271	0.0211143630475155
AT1G28660	36.9207052869722	-1.0419263939987	0.232036276490512	-4.49035991163778	7.11029263881336E-06	0.0000878716781486409
AT1G28670	20.7144380672451	-2.81698587899575	0.384193785289002	-7.33220053748848	2.26403966804939E-13	9.4520782994275E-12
AT1G28680	27.7523047471878	-1.19539558726416	0.261332890258867	-4.57422556372465	4.77984674125631E-06	0.0000610054365199068
AT1G29195	10.0502803096997	-1.31887010541278	0.434316240588238	-3.03665850401196	0.00239216301349962	0.0142309907446855
AT1G29330	56.7033426790555	1.29674715091264	0.167015548862885	7.7642300955897	8.21426562232448E-15	4.1702609636301E-13
AT1G29400	33.6624630883816	0.741224395607469	0.241648331659313	3.06736814824147	0.00215952708403577	0.0130579752127456
AT1G29465	92.573140411123	-0.845292646648334	0.147963226770602	-5.71285626231207	1.11095512560971E-08	2.35794849821344E-07
AT1G29680	148.618185384506	1.75735114730446	0.178153474675642	9.86425412417027	5.94748228328699E-23	6.93830752324736E-21
AT1G29760	42.189276635483	0.622699825351653	0.195084126071971	3.19195537786567	0.00141313161874599	0.00918033254216147
AT1G30040	59.1375150601358	0.915662884838154	0.190213183550545	4.81387708121101	1.48029879366977E-06	0.0000212288010959669
AT1G30110	16.3737367815358	1.5297222742961	0.339527349440583	4.50544640016929	6.62335565522487E-06	0.0000824111778916747
AT1G30200	31.7575904448983	0.852332990579938	0.239170704996025	3.56370145998484	0.000365661814358085	0.00285330701346117
AT1G30220	42.0140138800553	0.61526489564833	0.189420239205718	3.24814760148268	0.00116158996508142	0.00778923495133483
AT1G30360	162.127831306364	0.777409035784779	0.126227573993653	6.15878932937321	7.33031625672609E-10	1.88991178850921E-08
AT1G30500	129.981149061103	1.07746785797624	0.130944486316804	8.22843243181269	1.89679246308528E-16	1.15986391172081E-14
AT1G30510	14.1098111059711	-1.08003098825176	0.316569014256234	-3.41167625261508	0.000645647458504542	0.0046847177083993
AT1G30690	55.5115466084429	-0.662151621522615	0.17443784656805	-3.79591719658327	0.000147098593846199	0.00127617340199163
AT1G30860	70.7488547138128	1.47602810988042	0.176258564578168	8.37422064234404	5.55905218599892E-17	3.65763397629985E-15
AT1G30890	19.0416297672727	-0.734328521712257	0.285955644413974	-2.567980510464	0.0102292907125639	0.0475560951894588
AT1G30970	56.5572146243089	-0.725720508909415	0.184036245448786	-3.94335641405686	0.0000803491059611757	0.000750092192937218
AT1G31440	99.5101603370621	0.621556953135596	0.129791328998326	4.78889428078522	1.67702796388416E-06	0.0000236988255824146
AT1G31480	30.2016275240003	0.967788978941695	0.238170325633732	4.06343223643235	0.0000483563651483142	0.000483240492299283
AT1G31500	35.3643410579046	-0.694156591533789	0.209562232470148	-3.31241265829077	0.000924950024040945	0.00636856548574697
AT1G31660	228.107077086582	-0.908844793123184	0.113271037717752	-8.02362908855693	1.02665989665164E-15	5.86372522223015E-14
AT1G31750	319.903531237844	1.45693140471032	0.1398263210787	10.4195790425631	2.01844582637187E-25	3.10293601850382E-23
AT1G31835	89.0983647460628	-1.07385879633486	0.183829178531351	-5.84161233224309	5.16980000756481E-09	1.15540815658198E-07
AT1G31860	107.387453236734	-0.700926655798647	0.144701249928438	-4.84395716101478	0.0000012727838590119	0.0000185438633276234
AT1G32150	24.3415221355873	1.25042844882113	0.248498604914723	5.03193347604603	4.85557765629548E-07	7.79213627984433E-06
AT1G32385	6.91726156248918	-1.92215314072534	0.581674224376356	-3.30451833719499	0.000951397518596266	0.00652880174526073
AT1G32560	4163.09035134888	0.647421026801988	0.0707563340229797	9.15000806276542	5.69292990571376E-20	4.90277507953328E-18
AT1G32640	12.7613726674936	0.999941812082818	0.358568272952175	2.78870688655766	0.00529189356361514	0.0277571292180821
AT1G32700	86.4295578411431	0.631776887408356	0.148399385026686	4.25727429594636	0.0000206934402844953	0.00022798821114512
AT1G32710	32.5398113191846	1.68482813136679	0.242432879246872	6.94966844679148	3.66145699074011E-12	1.28690824873256E-10
AT1G32790	433.883684891322	0.64514744855029	0.0824394975078756	7.82570816238488	5.0480715121428E-15	2.66140154818067E-13
AT1G32860	22.4648781568179	1.2101829841198	0.27262362855936	4.4390245647996	0.0000090367503169366	0.000108027257240763
AT1G32920	135.386126494947	-0.768917781611909	0.157163919154133	-4.89245741484607	9.95846680899534E-07	0.0000149869003239858
AT1G33102	15.8398197305086	1.31012418290728	0.338856272307458	3.86631232760109	0.000110493418262582	0.000990466614169594
AT1G33240	27.2608648124824	-1.27611439675116	0.282329025737812	-4.51995466430093	6.18528754008544E-06	0.0000773113941845482
AT1G33800	7.1762417326577	-2.10589915491103	0.621113395898255	-3.39052283981973	0.000697594415029145	0.00500168701136746
AT1G34180	17.0050989239064	0.902800983763396	0.339316992036074	2.66064183330794	0.0077991871485878	0.0381357994670394
AT1G34210	28.5490104646865	-1.47140014247774	0.277194541246269	-5.3081858533805	1.10721714092936E-07	2.01466977335698E-06
AT1G35140	6.84927545249348	-1.18272988688512	0.45217539621549	-2.61564405490446	0.00890593447059988	0.0425347467072125
AT1G35190	273.74439072098	0.833077456077252	0.0900349033169553	9.25282779662149	2.18630489949732E-20	1.97596314790282E-18
AT1G35516	250.563898686023	0.911646640904859	0.144192197361572	6.32244086425038	2.57463567162526E-10	7.03491398049233E-09
AT1G36280	27.8816060966916	-1.34230943212289	0.260660400095622	-5.14964847606491	2.60975111906296E-07	4.42098827574321E-06
AT1G36390	22.6439375335208	-0.843082652764639	0.260903384164902	-3.23139791943739	0.00123186316029908	0.00818373066387706
AT1G37130	32.3547545851281	-1.32492376225496	0.261905085745411	-5.05879356440932	0.0000004219173211077	6.85782412539581E-06
AT1G42470	25.2658609910434	-0.852840536817751	0.28169324917503	-3.02755049798101	0.0024654451741825	0.0145930578158071
AT1G42540	20.7133591828083	-0.853259514123359	0.334486835159983	-2.55095096258497	0.0107429440084289	0.049429562515985
AT1G42990	246.512590439178	0.708896724875244	0.0950643548860351	7.45701925527273	8.85017741460375E-14	3.93450184575181E-12
AT1G43560	26.5712952744733	-0.895631346413025	0.250941410888868	-3.56908548190822	0.000358229535289506	0.00280062624808797
AT1G43780	13.8407624067141	-1.84409238932902	0.358985687315407	-5.13695240364497	2.79229639393113E-07	4.71081880859211E-06
AT1G43890	172.6529951398	0.664888672796802	0.114833647669939	5.79001613453805	7.03796633104175E-09	1.52325668656981E-07
AT1G44000	11.7470763115873	-0.921088645156542	0.352452319423625	-2.61337092819484	0.00896539405095274	0.0427454396359773
AT1G44100	97.1962191339351	-0.591028396817006	0.129026787430633	-4.58066428364539	4.63501358882169E-06	0.000059386775922511
AT1G44350	25.0426914349687	1.67784841428114	0.285695685883098	5.87285176916424	4.28361471790539E-09	9.73220697442344E-08
AT1G44446	49.2682943322332	0.659544430221735	0.172756503353908	3.8177690414965	0.000134663900336237	0.00118020286819593
AT1G44900	12.0697704831546	-1.17312382501796	0.339041062050611	-3.46012314237867	0.000539928411688556	0.00400057767741669
AT1G45160	37.1038483231356	-1.92210979036915	0.271885836172607	-7.06954734173388	1.55439897729378E-12	5.8242161224386E-11
AT1G46554	155.628301995409	0.934494064579546	0.117458186527403	7.95597218216482	1.77730333998175E-15	9.94383082971425E-14
AT1G46768	218.203677955197	1.06946653586909	0.126413764221889	8.46004817949967	2.67267081171808E-17	1.82418100340045E-15
AT1G47270	60.4245954162305	0.596048468001881	0.166675682145227	3.57609736663646	0.000348761799268725	0.00273701471191377
AT1G47278	53.6875315255526	-0.611778500983367	0.193689106932919	-3.15855915012941	0.00158551130710571	0.0100918812476834
AT1G47310	79.2916054467763	0.721050604115008	0.141518613668888	5.09509375072069	3.4856871942261E-07	5.75663339938003E-06
AT1G47380	9.66142971801011	-1.93069102558179	0.479851689726403	-4.02351615492407	0.0000573356492742792	0.000559711629028261
AT1G47490	133.533209046065	-0.660515140522727	0.149238612276089	-4.42589977519212	9.60411108219642E-06	0.000114145970513764
AT1G47500	229.42007284695	-0.601950269473888	0.111792662474933	-5.38452395843836	7.26366289031912E-08	1.37175649693294E-06
AT1G47750	50.7437589242199	-0.835680788299762	0.189198173024079	-4.41696013731278	0.0000100098681494793	0.000118115008027823
AT1G47960	126.624710971211	-0.75582093253337	0.140111464605977	-5.39442603543468	6.87429363639014E-08	1.30421287226046E-06
AT1G47980	397.704523753906	2.10198271092103	0.222167377684001	9.46125724142443	3.04262556049753E-21	2.94459411891239E-19
AT1G48130	4317.17661010089	1.61433840854334	0.170626578937428	9.46123645329226	3.04323059283304E-21	2.94459411891239E-19
AT1G48230	34.492632876505	-0.667142396714019	0.221881908801169	-3.00674534629074	0.0026406086886154	0.0154794626938826
AT1G48440	239.353940241436	0.640020938355407	0.100955740408664	6.33961908222979	2.30333926398912E-10	6.31460459222617E-09
AT1G48470	31.0199526890763	0.929480180546333	0.214479507343303	4.33365495873961	0.0000146653967914355	0.000166251627720415
AT1G48630	527.554503290358	-0.824226752862022	0.111312978944169	-7.40458804247283	1.31558222792025E-13	5.70976571690242E-12
AT1G48840	143.962776554525	0.815268048960734	0.121454694740877	6.71252808053326	1.91280977735866E-11	6.19366299759302E-10
AT1G48990	396.938221328697	0.645275390650593	0.09959868872692	6.47875387616609	9.24832182523628E-11	2.73607276444805E-09
AT1G49032	386.534706850433	0.931762033797358	0.110327991922876	8.44538197023201	3.03052894019594E-17	2.0429987925116E-15
AT1G49430	9.70233615828914	-1.39410393892391	0.379510807251952	-3.67342355549411	0.000239322296800395	0.00196929087547259
AT1G49500	59.583214676419	0.70370267240338	0.187815816072439	3.74677003842939	0.000179126157681165	0.00151878668438014
AT1G49660	130.161740187998	1.12444968805589	0.143837343795016	7.81750871080014	5.38790019455257E-15	2.83148786901582E-13
AT1G49820	36.6315920405555	-0.663370043644002	0.226647623322524	-2.92687844645965	0.00342382667480104	0.0193467966244597
AT1G50055	32.7856359177373	-0.836046647214154	0.228189536561242	-3.66382551896622	0.00024847608037761	0.00203241325018961
AT1G50290	14.7533695753449	1.04243102158924	0.327394947428264	3.18401682670332	0.00145246568930803	0.00940244318119947
AT1G50570	103.75895672951	0.597745563513362	0.122561692393612	4.87709945774636	1.07657160672673E-06	0.0000160537123159688
AT1G51090	39.5250049052497	1.1046896340241	0.223413900079898	4.9445877522797	7.63051643684207E-07	0.0000117632956766275
AT1G51140	25.8717469018353	0.672738388552376	0.239759541427852	2.80588786809478	0.00501781505189807	0.0265908633339792
AT1G51380	73.222781172754	-1.02694403902263	0.163971266654561	-6.26295118635691	3.7775889938745E-10	1.00383782488274E-08
AT1G52590	41.5321992037402	0.626014390604047	0.203820437198292	3.07140147086924	0.00213056467962135	0.0129085750840813
AT1G52690	3436.31254957801	1.63935972756309	0.164502073606009	9.96558700827957	2.15596462624368E-23	2.62692312126536E-21
AT1G52890	37.3318110881267	-0.60003411022816	0.219781536828996	-2.73013884098473	0.00633076570360862	0.0321007290563065
AT1G53035	10.2850828903611	-1.54403522612927	0.420173123879367	-3.6747596130698	0.000238073458773016	0.00196195907983835
AT1G53180	9.15910154131146	-2.44233436809351	0.573848862692429	-4.25605856677031	0.0000208062226223295	0.000228924117668694
AT1G53345	18.9253031419929	-1.80613705341156	0.310494118052274	-5.81697671035262	5.99214867048253E-09	1.32103681662285E-07
AT1G53580	70.9017625364891	-0.586057567763889	0.173551013948745	-3.37686052319446	0.000733182181047234	0.00522430328463062
AT1G53670	91.3792525316593	0.809104110252149	0.134822211885	6.00126714240749	1.95783566291077E-09	4.70137792981303E-08
AT1G54010	251.381091275536	-0.865276346208596	0.157401510492232	-5.49725567119825	3.85747230548877E-08	7.57178543591704E-07
AT1G54100	289.453961086714	0.887381819655995	0.129097070671742	6.87375643024747	6.25329441142079E-12	2.13847068136093E-10
AT1G54130	100.247106617754	0.697272833119826	0.130527167470302	5.34197475233247	9.19394626968392E-08	1.70113860731193E-06
AT1G54220	25.2804694509331	-0.789402380813134	0.272409029659675	-2.89785688014581	0.00375722001178095	0.0208721756074924
AT1G54290	28.5709913682547	0.650479542976864	0.238953625337368	2.72219993339076	0.00648488959007868	0.0327409296707195
AT1G54410	50.7293985959384	0.781873319967283	0.243129361630323	3.21587370083304	0.00130048052348807	0.00856349244629914
AT1G54650	12.6039399630438	-1.02230541194462	0.344948223039081	-2.96364887152585	0.00304014967287875	0.0174973484846685
AT1G54730	95.0248773999446	-0.664152725605977	0.152065040484269	-4.36755695780505	0.0000125644036476685	0.000145032895158245
AT1G54740	7.38546375903257	1.47342228452324	0.460709663913483	3.198157972219	0.00138308492116045	0.00902792216990806
AT1G54770	86.9218453398589	-0.58585166592037	0.147849149046248	-3.96249602855077	0.000074170241318609	0.000699155472464069
AT1G54860	1204.19404108259	1.61821558292455	0.118082797229774	13.7040756222577	9.59818827454575E-43	8.77114438488906E-40
AT1G54870	9093.07324375249	1.4833561213471	0.124838243167166	11.8822252197253	1.46416978558281E-32	4.63156323135608E-30
AT1G54920	26.7988167496056	0.942626699756655	0.236544190886841	3.98499196375358	0.0000674824094389007	0.000644984400267564
AT1G55000	45.5760279947402	0.76330853129731	0.175806636964572	4.34175037118269	0.0000141352079835092	0.000160795322351828
AT1G55150	39.9327858524918	-0.820919797850176	0.203280099284669	-4.03836775335582	0.0000538244240618542	0.000529203796409707
AT1G55152	108.947853360686	1.18870034968939	0.14380432474294	8.26609597322106	1.38417135812592E-16	8.59178666785407E-15
AT1G55205	49.7807740006611	-0.747614483109565	0.183319006523358	-4.07821587781901	0.0000453826182806163	0.000455737904821647
AT1G55530	59.7544900739796	0.651305650931648	0.167358731764301	3.89167415446784	0.0000995548903332751	0.000902744427283375
AT1G55675	96.2122715260916	0.671914012519438	0.16629696055737	4.04044674218588	0.0000533494794725255	0.000525791244963195
AT1G55740	98.0757247174829	-1.15611357955158	0.160888568974013	-7.18580311158288	6.68132691312081E-13	2.6166939617601E-11
AT1G55760	9.03469488099994	-1.85986079575286	0.50692373060571	-3.66891641377799	0.000243580695282188	0.00199933076681473
AT1G55805	95.889914703186	-0.619213945401961	0.133524039624479	-4.63747162790632	3.52697005833264E-06	0.0000463245117808284
AT1G56220	488.626624870993	0.748110610631251	0.0957997889359943	7.80910499845755	5.75955046667346E-15	3.0075824008353E-13
AT1G56600	117.558258152482	2.5880517569678	0.189386148685228	13.6654754053281	1.6323421585499E-42	1.34251980829937E-39
AT1G56660	160.600646810627	0.837464779687035	0.172752590491153	4.84776973419638	1.24857204049677E-06	0.0000182233908554848
AT1G58235	254.672025665967	0.901165257727657	0.14114000987009	6.38490289576374	1.71506263371728E-10	4.7978002146285E-09
AT1G58270	2.41028311237483	2.88082749131572	0.951851826867326	3.02655036214714	0.00247361610585456	0.0146203777668709
AT1G58380	371.807409972833	-0.664746932470615	0.0930872636665816	-7.14111583354297	9.25762944356316E-13	3.56624699571828E-11
AT1G59700	96.2139137260659	0.692389267184822	0.131422750344683	5.26841254934087	1.3760857069494E-07	2.44705230201197E-06
AT1G60090	54.9632132809152	-1.0101884433509	0.21882630463744	-4.61639401636207	3.90465285993856E-06	0.0000507728339076122
AT1G60160	51.9042550842764	-0.830116217227905	0.188438180882477	-4.40524427342896	0.0000105664739356767	0.000123878816030482
AT1G60640	305.359922878722	-0.658832791343136	0.128521764992443	-5.12623516633057	2.95593355703132E-07	4.97159008993949E-06
AT1G60660	10.1375969845784	-2.03571989495872	0.461003969563708	-4.41584027331762	0.0000100618363514274	0.000118558127610766
AT1G60680	255.415670311178	1.65173335466862	0.121527708889658	13.5914135941486	4.50298513349354E-42	3.52712392670644E-39
AT1G60940	183.431637093752	0.706935751919461	0.130427692985606	5.42013536954517	5.95539228573038E-08	0.0000011377496830195
AT1G61240	40.7185118347349	0.852060463489283	0.190115757247743	4.48179822558817	7.40167083053035E-06	0.0000908582712622342
AT1G61340	14.1983009878473	1.36709409701028	0.366000131736447	3.73522842881028	0.000187544872247857	0.00158363737351386
AT1G61640	17.3448128146569	-0.906252977516139	0.307038550448059	-2.95159346014906	0.00316138857499656	0.0181064347737181
AT1G61690	52.7528878562146	0.744887727571301	0.177759052862479	4.19043483623629	0.0000278420368130944	0.000296807299765774
AT1G61730	205.957144117262	-0.696393335112303	0.108411676416791	-6.4236008346094	1.33087913857613E-10	3.84738681027043E-09
AT1G61800	1019.83325127656	-1.54943195164128	0.08806936346893	-17.5933138450343	2.77183632078575E-69	1.51979785468683E-65
AT1G61870	174.450269776847	-0.689984424038336	0.117819054839998	-5.85630588341892	4.732761810917E-09	1.06351364792041E-07
AT1G61970	10.9575788330415	-1.17569371326607	0.448739330850521	-2.61999257127231	0.00879316824229496	0.0420951177000902
AT1G62290	134.468672227356	1.38144072038557	0.18462604213199	7.48237195811181	7.29929999838867E-14	3.29852158443668E-12
AT1G62300	11.8650391234141	0.909892744890573	0.322376005227953	2.82245803079291	0.00476570592367008	0.0255179351362139
AT1G62510	9918.35214926737	0.683911572474194	0.10659636876242	6.41589934454975	1.39993924098531E-10	4.02580429632298E-09
AT1G62570	16.3724699017096	-1.78459713617212	0.327248279810185	-5.45334306174885	4.94315726809601E-08	9.50540645596923E-07
AT1G62960	34.149940165778	-0.715617358665825	0.214804773562384	-3.33147791270101	0.000863861550270362	0.00600070043935692
AT1G63040	2.55028535169301	-3.28293446025569	1.12359208584208	-2.92182056248223	0.00347991962688806	0.019596438871168
AT1G63660	225.435358491713	-0.801990439645397	0.10299997620703	-7.78631674665046	6.89908642644688E-15	3.53529821272974E-13
AT1G64065	13.1306357108318	1.41473538648326	0.398136232533537	3.55339522223487	0.000380292655609657	0.00295625420232668
AT1G64090	90.6585371522064	-0.638705804937973	0.137483268521403	-4.64569843157708	3.38927811304386E-06	0.0000447117441258507
AT1G64180	25.9785843966524	0.751503833103753	0.249193575436249	3.01574321002513	0.00256350259781036	0.0150758148842984
AT1G64190	86.9766044128621	-0.805434673315817	0.149220168688809	-5.39762607423069	6.752842048541E-08	1.28265010226849E-06
AT1G64220	34.1101667654263	-0.990242768428171	0.230849233683777	-4.28956489318318	0.0000179023500258652	0.000200051464385501
AT1G64330	69.7713289728028	0.709470329241713	0.187934294172399	3.77509774022877	0.00015994493724234	0.00137673169685989
AT1G64405	3.40477069451661	-3.81505788992097	1.08334004716973	-3.52157007385443	0.00042899926895698	0.00327604873494585
AT1G64490	23.2684904865899	-0.77825959731173	0.265840705411938	-2.92754112319167	0.00341653875969632	0.0193122495045515
AT1G64660	308.00284292889	1.29301506344615	0.100627266162072	12.8495497568581	8.65122971164837E-38	4.44700242271575E-35
AT1G64710	44.043211258731	0.845411005821825	0.215126773211274	3.9298270187484	0.0000850069936756074	0.000787319841762425
AT1G64795	326.309073722393	4.243107570692	0.177696304563423	23.8784232520579	5.1328465752383E-126	8.44301933160948E-122
AT1G64900	57.6684482690275	0.879305609057625	0.18564854828293	4.73639905719896	2.17549020276499E-06	0.0000300206697527528
AT1G65010	22.1511738976994	0.756628755583061	0.264751915595482	2.85787830422773	0.00426483921285348	0.0232512423697284
AT1G65030	215.105931432118	-0.627176017283146	0.128528138831172	-4.87967866792945	1.06258823595048E-06	0.000015884511787844
AT1G65090	669.633811814264	1.02820690364302	0.104347222981422	9.85370644531753	6.60618437891895E-23	7.54618936450263E-21
AT1G65150	25.3776020202665	-0.725269041700825	0.262657310773196	-2.76127490822859	0.00575761896292178	0.0296887380316929
AT1G65390	5.7578084591694	-2.60338394638789	0.727640270020955	-3.5778447862883	0.000346439066056	0.00272268332420217
AT1G65590	7.08513287917712	-3.16853909105941	0.712663272474152	-4.44605357598856	8.74621442536862E-06	0.000104858951226595
AT1G65720	321.360044004403	0.620131195451695	0.12922849089217	4.79871885193753	1.59683759537628E-06	0.0000227021448628733
AT1G65730	59.9523966182886	0.700866178494928	0.207057784509819	3.38488205190707	0.000712088456638338	0.00509267087967131
AT1G66140	14.4785465337053	-0.978963286737536	0.31814529886301	-3.07709493189483	0.00209028719306634	0.0127062579596261
AT1G66150	31.8534005274865	-0.837423878947441	0.221913877087316	-3.77364358614645	0.000160880555702779	0.00138333730306064
AT1G66480	31.9881842387405	-1.27751172300245	0.255858327331788	-4.99304336241446	5.9435206531025E-07	9.38243485824213E-06
AT1G66770	24.5444663712559	2.62583957975176	0.305590559836885	8.59267243449324	8.49695144042671E-18	6.05049152569606E-16
AT1G66890	3.30239749678201	1.79246887495922	0.702712724394553	2.5507847129189	0.0107480695488209	0.0494393165572023
AT1G67080	131.005569195961	-0.770883756462318	0.129908691971032	-5.9340429402077	2.95564475421093E-09	6.9453429374308E-08
AT1G67105	17.6500124842337	2.28154983560459	0.392059055368415	5.81940349129452	5.90580114176962E-09	1.30746329718666E-07
AT1G67310	10.5872304091708	1.34377774038823	0.452633947972098	2.96879574854837	0.00298969248232059	0.0172552461900671
AT1G67365	73.6545837905474	0.724765343107186	0.149395422488895	4.85132228975128	1.22641068553141E-06	0.0000179636948943064
AT1G67480	76.5408501635544	-0.998929243472379	0.169930194012533	-5.87846821029762	4.14080307195152E-09	9.43380467181864E-08
AT1G67560	7.38253583915404	1.44426516475537	0.489261663836752	2.95192791814008	0.00315796640659877	0.0180931345949645
AT1G67660	53.8338825956481	-0.695229553243705	0.171469874582298	-4.05452884908962	0.0000502354508335202	0.000498686138057075
AT1G67856	6.22997506947646	2.80861416143803	0.586592324605389	4.78801723723105	1.68437184161995E-06	0.000023782173753482
AT1G67880	13.7689082043092	0.949709012955278	0.320415506204995	2.96399204958475	0.00303676132565139	0.0174839646642071
AT1G67920	124.52485022619	1.42242751558904	0.154952852830106	9.17974396475697	4.32117627623113E-20	3.76079516231353E-18
AT1G68010	11.5901715172044	1.4479702735355	0.388421091813146	3.72783637154304	0.000193130698743955	0.00162445838672498
AT1G68020	118.133352724661	1.29299037468491	0.123026741776013	10.5098318952393	7.78321594110812E-26	1.28026119015287E-23
AT1G68185	26.0800303196249	0.68725697792579	0.227619847680984	3.01931920668448	0.00253343449593267	0.0149310154151188
AT1G68400	31.1995526845493	-0.613544896191785	0.226480991654546	-2.70903483647595	0.00674792541104479	0.0338095111441596
AT1G68500	6.32351312822297	-1.70421795006882	0.654045790883611	-2.60565540490129	0.00916986648398469	0.043453498048697
AT1G68560	294.088088949793	-0.89457978081338	0.106621596513818	-8.390230591768	4.85189565696709E-17	3.21809805086498E-15
AT1G68580	123.817799769365	-0.707499097734878	0.131486067342083	-5.38079137992774	7.41590972596922E-08	1.39890251241362E-06
AT1G68590	89.0348529173492	-0.606634075927195	0.153430572390004	-3.95380181718409	0.000076919128356671	0.000722053446293664
AT1G68690	7.38495726762868	1.37579785502022	0.418709854311566	3.28580242584039	0.0010169231160511	0.00693793792448137
AT1G69210	34.6629569915172	-0.690712529855686	0.215182361163754	-3.20989381341556	0.00132784015267336	0.00871921863126712
AT1G69252	102.839570134698	0.947234110034971	0.159916554873129	5.92330237970962	3.1553986608741E-09	7.36214930109476E-08
AT1G69260	20.929485355814	1.06158088587623	0.262710095909624	4.04088347728148	0.0000532502134238125	0.000525127554321518
AT1G69295	437.691404709893	0.912717726264509	0.0980481439102024	9.30887306852462	1.29195807909135E-20	1.18063435794298E-18
AT1G69330	7.18045706983216	-1.41669480103811	0.485367834433955	-2.91880652266602	0.00351374233765289	0.0197598453716419
AT1G69410	415.940439786649	0.610024093548513	0.0799371733496059	7.63129427757681	2.3240848165627E-14	1.10808322167072E-12
AT1G69490	16.2366858782327	-2.07041285235063	0.37651830314648	-5.49883720140203	3.8230388721643E-08	7.51316205594153E-07
AT1G69530	1243.76838379946	-1.98476382968696	0.121968219664691	-16.2727949554676	1.53966557852193E-59	4.22099318351787E-56
AT1G69790	27.1756752844648	0.867808761212452	0.239825348765831	3.61850307183246	0.000296311983227597	0.00237294830190396
AT1G69800	146.647880841487	0.897398468843594	0.129574439676305	6.92573682807674	4.33712091777365E-12	1.51146826221311E-10
AT1G69850	88.5230801344228	-0.944805831924969	0.152732524238573	-6.18601595590177	6.1703764914865E-10	1.60089152852463E-08
AT1G69950	31.427475874769	-0.721704783373684	0.228500560745637	-3.15843769056249	0.0015861721322158	0.0100918812476834
AT1G70000	39.6588122219192	-1.7659654333798	0.247591664066732	-7.13257225374043	9.85103339643537E-13	3.77714797990595E-11
AT1G70190	104.428399658559	-0.593020671178452	0.139715560814431	-4.24448549411112	0.0000219095539332467	0.000239780607217548
AT1G70280	58.5626245220427	-1.52610992551286	0.183445516261388	-8.31914541502521	8.85997957363773E-17	5.62694223964352E-15
AT1G70410	8.70263881526286	-1.12512099705417	0.42577948489937	-2.64249696605294	0.00822972026205446	0.0398149025266276
AT1G70420	18.0176265568556	1.34298419814825	0.312825196753264	4.29308192590226	0.00001762099493642	0.000197443968466738
AT1G70580	94.2940804072461	1.02253261801716	0.130339827064482	7.84512793247214	4.32512337599613E-15	2.30986864973248E-13
AT1G70590	47.9878845011139	0.797041916902341	0.186084048175244	4.28323612216202	0.0000184194517475157	0.000204994290794916
AT1G70730	147.219554715303	0.920902565969028	0.118185048878657	7.79203947289929	6.593612642257E-15	3.41063944504671E-13
AT1G70840	2724.21272386406	1.58390394151683	0.126762003210459	12.4951002777001	7.93961170651365E-36	3.62774091556786E-33
AT1G70940	17.9983072605404	-0.865121348333539	0.284335941316347	-3.04260286029412	0.00234541643992064	0.013982830468106
AT1G70985	91.0058989880545	1.5180787501232	0.154269429998094	9.84043792825288	7.53819890673863E-23	8.55143681496163E-21
AT1G71015	11.4847012288657	-1.86972614794607	0.407358844780629	-4.58987492698963	4.43511683310675E-06	0.0000571100456484573
AT1G71020	14.9022587555745	-0.830976429063739	0.3232074585595	-2.57103110419329	0.0101396219658022	0.0472617290211053
AT1G71100	34.2511831134058	-1.19161245414106	0.243090378994064	-4.90193177974418	9.48987946757471E-07	0.0000144268971684045
AT1G71250	247.009697650273	1.55696693192846	0.153082121307659	10.1707953785101	2.67713548766068E-24	3.66968346971088E-22
AT1G71340	163.463449719969	0.979023349847562	0.157781392415417	6.2049354164015	5.47193694739364E-10	1.42643250154799E-08
AT1G71850	53.1108234118309	-0.697861290633075	0.196108294036994	-3.55855061643354	0.000372906933407267	0.00290433056231825
AT1G72060	10.0727802567389	1.57794687432365	0.57057160757587	2.76555449547816	0.00568261093464791	0.0293795511485481
AT1G72100	1042.62079684895	1.18523153031699	0.12392921247573	9.56377843964026	1.13534266444735E-21	1.13183342348451E-19
AT1G72210	17.0401788459539	1.19942960003229	0.313754130706972	3.82283285746599	0.000131927210442413	0.00116170807525013
AT1G72480	32.9944979407126	0.665546573503801	0.216333255080309	3.07648758512292	0.0020945502498992	0.0127252756977117
AT1G72570	83.4326121680012	-0.847415641533114	0.167983312028582	-5.04464182364096	4.54371707684143E-07	7.32023527884081E-06
AT1G72680	679.857088500256	0.906443617750258	0.128698067428695	7.04317971404249	1.87901619093445E-12	6.9145273657004E-11
AT1G72690	27.265212588444	0.899358294655302	0.258222306209714	3.48288382927264	0.000496043567819474	0.00371558317261499
AT1G72750	137.261097282909	-0.630892474975246	0.117318429466301	-5.37760757491616	7.54821139774356E-08	1.41897747750267E-06
AT1G72770	62.5652792097434	1.06795586787485	0.225255575895821	4.74108515905852	2.12576551577337E-06	0.0000293837957722321
AT1G72940	9.98330760642848	-1.27952206940147	0.399366512335707	-3.20387921841053	0.00135589345552163	0.00887155586709439
AT1G73020	119.75287370771	1.23967973788849	0.154792518985896	8.00865407456445	1.15970606400032E-15	6.60069378779974E-14
AT1G73120	52.4212770369905	-0.892717957669787	0.222692711596811	-4.00874348903734	0.0000610426780682632	0.000590237346638085
AT1G73180	56.4365037460935	-0.678964826355579	0.194583697480639	-3.48932020074876	0.00048425070510359	0.00364710878133326
AT1G73190	6230.22627256341	1.68128876547852	0.160702893859129	10.4620938995182	1.28973486390119E-25	2.02046178822006E-23
AT1G73200	37.2536206161168	0.728157354085358	0.229878325826205	3.16757724534617	0.0015371486790949	0.00985752772804365
AT1G73210	214.787564697621	0.94700089227436	0.147566169580504	6.41746611006073	1.38561191839293E-10	3.99158151412352E-09
AT1G73220	177.794848899838	-1.67060790734536	0.149457262449656	-11.1778302369756	5.23543603287842E-29	1.14823583073089E-26
AT1G73490	116.477181748997	-0.594670830052718	0.141927582959002	-4.18995953890443	0.000027900420027085	0.000297237052477669
AT1G73550	7.06000089615906	-1.93271565319559	0.742827148785441	-2.60183766352062	0.00927257329303709	0.0438414941354318
AT1G73590	95.5748809944409	-0.720516142750573	0.1426513528215	-5.05088895758427	4.39758670585883E-07	7.10568798867111E-06
AT1G74100	47.8701994973449	-0.930478701666529	0.230162815848031	-4.04269776696204	0.0000528397119075031	0.00052139197430505
AT1G74310	24.270795050955	1.38543728820247	0.274283021880909	5.05112302869411	4.39220048897686E-07	7.10396320975225E-06
AT1G74370	138.370777213528	0.584991666177129	0.116386859913525	5.02626900160186	5.00114244301932E-07	0.0000080101063335175
AT1G74410	48.6425983956787	0.999825495839391	0.182375096950703	5.48224791957012	4.19955150024789E-08	8.17496125770148E-07
AT1G74650	50.9418372261189	1.07314620441411	0.188956801679575	5.67932032546736	1.35231018148657E-08	2.82644856102575E-07
AT1G74670	676.627373034925	-2.50814597716077	0.215860629643285	-11.6192840783683	3.2888059268095E-31	9.01626144834823E-29
AT1G74740	11.3860453830286	1.23921546558317	0.406282206661013	3.05013472228462	0.00228738735321219	0.0136918611983214
AT1G74750	11.9711725258446	-1.05885037432714	0.371462548155952	-2.85049025691442	0.00436518877298585	0.0236895381480845
AT1G74780	24.1916691130018	0.751611991644992	0.25346841735462	2.96530826005606	0.00302379771863877	0.0174215231782449
AT1G74790	59.0590507003638	0.932215650903029	0.157650807822025	5.91316761253406	3.35590365843363E-09	7.79678803355577E-08
AT1G74940	8.94605941959625	-1.17464599741807	0.434413309973192	-2.70398252183055	0.0068513892865029	0.0342548639433697
AT1G75280	44.4561041030718	0.870892526728695	0.216738057723403	4.01817999052161	0.0000586493911084622	0.000571180482145112
AT1G75390	35.2837489493864	-1.39361741255044	0.230231778948964	-6.05310621718892	1.42079115918697E-09	3.50909816478475E-08
AT1G75450	24.3416510831037	-1.14246337996464	0.305193164506653	-3.74341077334231	0.000181539086296347	0.00153686898120875
AT1G75490	267.889185362391	1.0452514297419	0.142466267786651	7.33683450813213	2.18704758967286E-13	9.20070225128614E-12
AT1G75500	1.83157197147334	2.27535703732468	0.864283077985427	2.63265253628285	0.0084720970488357	0.0407955282073473
AT1G75540	529.029807618184	0.964420139525349	0.0964684101374058	9.99726374832618	1.56666065883277E-23	1.95227281645001E-21
AT1G75580	6.07214629042192	-1.58291000525836	0.537037484996118	-2.94748513741047	0.00320370152374497	0.0183041633775898
AT1G75760	33.4758657976052	0.807687620926814	0.241605309013236	3.34300444069533	0.000828765736111492	0.00579361138686695
AT1G75810	53.1412100028151	0.697948192147608	0.177901999194188	3.92321725055919	0.0000873742952212598	0.000806375541876221
AT1G75960	25.9866320174466	-2.5151125134036	0.359080026314517	-7.00432307309853	2.48182826536478E-12	8.99198086717736E-11
AT1G75980	35.2572843828143	-0.602194464116739	0.216188943376624	-2.78550075092255	0.00534451161993062	0.0279529003612842
AT1G76120	19.8861907897033	-0.873339670536535	0.278946669156753	-3.13084817673792	0.00174302245478546	0.0109056585617216
AT1G76130	31.0859419859213	1.30240870338174	0.204179200535733	6.37875307555535	1.78535623741418E-10	4.96069674818004E-09
AT1G76340	26.6690674846476	-0.763769131860843	0.253824548318394	-3.00904359692893	0.00262071506293785	0.0153792872173617
AT1G76460	93.5023374127886	0.626662573730947	0.14465458831973	4.33213063622866	0.0000147673272686643	0.000167291850029103
AT1G76570	8.2277787537465	1.45301543691469	0.432572035709365	3.35901379878135	0.000782211614861452	0.00553640226026507
AT1G76590	227.143415846822	0.945640593325446	0.104215852655933	9.07386514839987	1.14868251465271E-19	9.59120745356466E-18
AT1G76670	39.5708055595552	0.876803807133335	0.177911749829775	4.92830747813034	8.29450108315017E-07	0.0000127510512445549
AT1G76790	29.7439705570134	-2.30967675508691	0.3615969315811	-6.38743460844022	1.6869170472022E-10	4.73932324995259E-09
AT1G76800	1.76913452379347	4.95042974114084	1.23534429836487	4.00732795520516	0.0000614095643770102	0.000592796904012582
AT1G76850	60.5698980297896	0.714402309892833	0.170820186652231	4.18218902516051	0.0000288715769927727	0.000306195080563584
AT1G76878	15.2409251632838	1.15849681200556	0.430712570825415	2.68972138376511	0.00715116964738446	0.0354947463879985
AT1G76970	42.6318876405521	0.616333109725603	0.204236093331472	3.01774823280283	0.0025466037856927	0.0149906214824105
AT1G76990	180.371902664998	0.648589362863578	0.110791372688195	5.85415043722702	4.79454493625517E-09	1.07592728044286E-07
AT1G77000	121.238776695749	0.736926796369112	0.114785540138514	6.42003161269137	1.36246048847902E-10	3.93177413596339E-09
AT1G77090	30.9172599703349	1.01091008346482	0.232105590666211	4.35538877182239	0.0000132830953314392	0.000152260372896755
AT1G77120	640.015707952071	0.647778640904632	0.131638050527815	4.92090727800438	8.61439373708661E-07	0.0000132057933440203
AT1G77450	298.715363235852	1.16914927802928	0.117289194159186	9.96809029519375	2.10232115653577E-23	2.58067766446693E-21
AT1G77530	31.4259007661713	1.64506268258641	0.257237364255736	6.3951156059543	1.60425932872763E-10	4.53409994815134E-09
AT1G77550	37.5809729721122	-0.694601042261153	0.20019548619504	-3.46961390320478	0.000521207015133784	0.0038793367384324
AT1G77630	27.3986750363717	-0.663673045480114	0.23426773502868	-2.8329682079304	0.00461179724633579	0.0248149993146802
AT1G77670	76.4641519447925	-0.60855835761677	0.165516315860711	-3.67672730299831	0.000236245351435951	0.00194786956680199
AT1G77850	45.701373789332	-0.827204795423705	0.234910394077134	-3.5213631081479	0.000429334276678713	0.00327708562277873
AT1G77885	70.7232820135535	-1.21986339489364	0.201136882514237	-6.0648419108678	1.32083506894609E-09	3.27205060980336E-08
AT1G77920	19.5158558448806	0.977183706337396	0.299012001292973	3.26804175789569	0.00108294386445621	0.00733059408495478
AT1G77950	277.649028176907	1.00048138598301	0.139739640717635	7.15961040721888	8.09066616883105E-13	3.13137336026122E-11
AT1G78050	150.52357706881	-0.66970831738474	0.132138770274603	-5.06821969050408	4.01553783208403E-07	0.0000065397605742525
AT1G78070	116.354038594104	1.03728371924598	0.139653158850351	7.42757076019673	1.10610214775723E-13	4.86477920547023E-12
AT1G78100	63.093309508233	-1.17670440338823	0.183921063663962	-6.39787732816815	1.57551779596569E-10	4.4682765064345E-09
AT1G78170	13.1504934842138	-0.917312703907323	0.323489568618904	-2.83567939400231	0.00457283252794003	0.0246537273851477
AT1G78190	37.4852058468821	-0.993893479864906	0.221747593217896	-4.48209365180472	7.39142917363659E-06	0.0000908003125296104
AT1G78300	29.7799023211631	-0.780285795971649	0.237572792924917	-3.28440721837307	0.00102197141326338	0.00696948912801379
AT1G78310	35.043757441723	0.674790813216359	0.228127832488536	2.95795039936773	0.00309691951806714	0.0177743297811188
AT1G78370	11.2972794569844	0.910247391736637	0.338980816584479	2.68524750429289	0.00724761135122314	0.0358868028646206
AT1G78390	37.22467948235	1.25738561864893	0.218070993370622	5.76594621418512	8.12009550123302E-09	1.74826506413327E-07
AT1G78580	50.8916016771096	0.872707409467031	0.180438111420477	4.83660243723872	1.32077220957224E-06	0.0000191581852515465
AT1G78780	189.780764670659	0.925884893556416	0.12061797670044	7.67617662710338	1.6390709132946E-14	7.95312019256132E-13
AT1G78895	28.7049232502835	0.699153232992839	0.215398421653614	3.24586052035775	0.0011709619480841	0.00784568353728531
AT1G79040	128.481524240453	0.761408803931091	0.138751022609876	5.48759057489567	4.07453106711853E-08	7.95985291247419E-07
AT1G79440	79.7280810856894	0.749193294306084	0.15202461520461	4.92810518413577	8.30309162914707E-07	0.0000127523393284631
AT1G79520	88.2049255936638	-1.08648062876081	0.163444472551122	-6.64739903284882	2.98317484978386E-11	9.40042971342811E-10
AT1G80090	37.2920518335267	1.0471713546387	0.271789456925255	3.85287702652384	0.000116738027419038	0.0010390821499003
AT1G80130	28.3085304704694	-0.967237815100279	0.247660379968421	-3.9055008121348	0.0000940304425778961	0.000859127043306207
AT1G80160	30.6701126965687	0.651160401317706	0.243302443207516	2.67634139934355	0.0074430784196393	0.0366341103903791
AT1G80180	158.022796146401	1.59292257519473	0.151628418222158	10.5054355500884	8.15454903912073E-26	1.3280611598465E-23
AT1G80340	2.2650042901914	-3.10609785570984	1.14448589245943	-2.71396779652305	0.00664826286942775	0.0334017336405672
AT1G80380	76.5197147018929	1.08602579302049	0.138694175483724	7.83036338211579	4.86461886922453E-15	2.58958303494739E-13
AT1G80440	48.4029516355223	-0.768115777200389	0.196159327361105	-3.91577493425221	0.0000901142855616499	0.000825788235768011
AT1G80460	230.792655225191	-1.21481625630631	0.114070618732429	-10.6496858683291	1.74954438551513E-26	3.16244567003719E-24
AT1G80530	286.925609495914	-0.773270137388654	0.114170647324519	-6.77293293424804	1.26197461749244E-11	4.15996402467598E-10
AT1G80750	433.053223140155	-0.730020423134489	0.0932836948923403	-7.82580947267379	5.04400751409945E-15	2.66140154818067E-13
AT1G80770	72.3595147109875	-0.610766476348598	0.154053737606741	-3.96463263947368	0.0000735090641856522	0.00069389662391084
AT1G80830	104.684517926406	-0.697812730040047	0.131601044282283	-5.30248626707891	1.14236062688974E-07	0.0000020658431168172
AT2G01120	31.2261010919697	-0.658213533228082	0.215299515889401	-3.05719931839608	0.00223415661851368	0.0134220753169947
AT2G01150	77.8484506202952	-0.725483146320867	0.164843731374356	-4.40103569770156	0.0000107735396477704	0.000126130927876281
AT2G01170	33.5605600617842	-0.67980868614236	0.220850434066539	-3.07814059327384	0.00208296618267683	0.0126758086344252
AT2G01275	13.5759912102048	1.15297322245215	0.370941971777299	3.10823069421854	0.00188211090297764	0.011643039579947
AT2G01340	157.134931290922	0.59256652666673	0.114718512094572	5.16539585327106	2.39930594182847E-07	4.08552623572841E-06
AT2G01630	40.9731789180285	-0.843555109961184	0.210947039341071	-3.99889523264309	0.0000636388404639645	0.000611441739325594
AT2G01670	33.9542824117015	-2.58275570148999	0.309707852882359	-8.33932907239209	7.47132271689475E-17	4.8194426419687E-15
AT2G02100	284.898413241778	0.81185558162984	0.210751063288907	3.85220159253438	0.000117060587706087	0.0010408268146905
AT2G02120	4807.08358070199	1.14730054929138	0.0900449996622793	12.7414132222158	3.48032745998586E-37	1.73478504210022E-34
AT2G02130	37.4087801826322	0.749533717015386	0.212481484130601	3.52752485743505	0.000419464373798763	0.00321068845258997
AT2G02150	17.510442501939	-0.938708242239966	0.337543565902683	-2.7809987719055	0.00541919421655921	0.0282805601739157
AT2G02180	97.0304808641436	1.11814685357896	0.149482323087013	7.48012761969243	7.42504713913227E-14	3.34615343538594E-12
AT2G02470	95.7582728869348	0.834317593298264	0.156770375076513	5.32190851039979	1.02684214854802E-07	1.87881273653686E-06
AT2G02780	93.5982314331904	-0.693846508881111	0.136787610133501	-5.07243681064341	3.92753572252117E-07	6.41549504466244E-06
AT2G02930	1218.0115862405	1.31835469629904	0.104794820980183	12.5803420814883	2.70854454646392E-36	1.31037791896427E-33
AT2G03090	122.778165414368	-0.748101930832504	0.14805737869562	-5.05278384247548	4.35416582054495E-07	7.04937732107715E-06
AT2G03240	4.92960095354064	-1.82463539631708	0.672781124462366	-2.71207875782067	0.00668627043741349	0.0335414646004924
AT2G03350	10.4612196785301	-1.22300721553746	0.412548441575595	-2.96451784150871	0.00303157663281764	0.0174602255018268
AT2G03810	36.0183056509296	1.13416267626557	0.254302443700284	4.45989688405146	8.19990950039434E-06	0.0000993171585375634
AT2G04240	232.843778076415	0.839183151850126	0.115649239046054	7.25627906220762	3.97883785617512E-13	1.61201733734543E-11
AT2G04690	103.327983719675	0.893351321326261	0.133338892959179	6.69985554477158	2.08625671021183E-11	6.74201112500479E-10
AT2G04885	3.9236434927516	2.39144082754351	0.7205439834575	3.31893802799973	0.000903604805080288	0.00623907799043498
AT2G04955	31.3592263876479	-0.71660474301702	0.251536822802859	-2.84890591775765	0.00438698512160438	0.023768616029404
AT2G05520	13.68836149004	-3.4816287746714	0.61315052015005	-5.678261145109	1.36070868978528E-08	2.8403930505429E-07
AT2G05580	13270.7205993649	0.800645959613573	0.19872370854158	4.0289403085795	0.0000560288412192346	0.000547930088712955
AT2G05665	3.31903551459129	-3.36890927983952	1.08575252259574	-3.10283348159798	0.00191677457707842	0.0118263409671279
AT2G05760	2.98184090871454	-2.7596797616616	0.982144126057828	-2.80985212703814	0.00495642668146562	0.0263330368928406
AT2G05765	33.6291385970773	-1.77896421494426	0.290650617105224	-6.12062768922394	9.32074562963857E-10	2.36235662345031E-08
AT2G06005	18.0667442667106	1.25557741822112	0.297877155030015	4.21508463143003	0.0000249684539248496	0.000269315474498263
AT2G07698	11.0086073436696	1.49715241014197	0.408093248195834	3.66865273258214	0.000243832012164484	0.00199964721940886
AT2G07811	1.77657206279235	2.84785462701158	1.11684313980682	2.54991459902253	0.0107749309741707	0.0495213298670395
AT2G07875	38.6525162969999	0.971994629770057	0.287738510111417	3.37804845584862	0.00073002215694519	0.00520734365116714
AT2G08750	15.4445809921206	1.17903330765583	0.461667205332503	2.55385978045953	0.0106536150203043	0.0490734565861062
AT2G08900	13.8183514877846	-1.12870042928983	0.388181687596261	-2.90766016366996	0.00364143819535588	0.0203457937756144
AT2G09510	4.34641976065185	1.71608438613468	0.648751987043023	2.64520867821384	0.0081640551925086	0.0396331903940287
AT2G09785	8.1899271822885	1.48237998959075	0.547684401614037	2.70663174854378	0.00679696066111943	0.034003408124925
AT2G13100	24.3438813639143	-0.755934644459923	0.261125793410471	-2.8949060703155	0.00379272003794493	0.0210126143159839
AT2G13360	139.942481345531	1.08736978074346	0.125439224931601	8.66849887932882	4.37854488572186E-18	3.1728054989092E-16
AT2G14210	2.38936948883114	-2.88920172617367	1.10885379819046	-2.60557499184162	0.0091720192853715	0.043453498048697
AT2G14520	52.4463516261554	0.754341746300724	0.193977402777711	3.88881248794306	0.000100735907834456	0.000911443865769513
AT2G14860	16.0493851497001	-1.46005964502926	0.324641173655557	-4.49745677231434	6.87711374998854E-06	0.000085310440477799
AT2G14878	835.445895195433	1.21624819921672	0.130101545870286	9.3484530954716	8.89389251371405E-21	8.31225215670922E-19
AT2G14960	22.8410095636278	-1.60831085125267	0.300375008783087	-5.35434308522684	8.58677991094317E-08	1.59778215786317E-06
AT2G15090	5.95381471883493	-2.38216851765159	0.626900449565006	-3.79991515288358	0.000144745637547238	0.00125775012784708
AT2G15620	339.021176787039	-0.990280832860618	0.110852678914181	-8.93330537936088	4.13466359504734E-19	3.26976353244873E-17
AT2G15695	99.7446642181775	0.675728676947765	0.129082711742974	5.23485033606405	1.65118602808536E-07	2.90485122737711E-06
AT2G15910	106.887457335791	-0.632774551797364	0.136276010193989	-4.64333047978589	3.42837301623582E-06	0.0000451507668086973
AT2G15970	86.9341740974261	2.36122144311354	0.169868305231167	13.9003061218527	6.30710365671207E-44	6.48409675307855E-41
AT2G16430	368.475010415408	-0.676281810661298	0.0885535861047747	-7.63697824570465	2.22379056033052E-14	1.06334682926967E-12
AT2G16460	16.9093930373447	-0.996961275432149	0.315340894453526	-3.16153500217549	0.00156939955612561	0.0100174828477726
AT2G16500	80.123569808893	-1.08588329991597	0.167649004647365	-6.47712345325303	9.34877020613483E-11	2.7558767225934E-09
AT2G16530	25.2969277462373	0.739604445616228	0.254923359068016	2.90128157858965	0.00371639764606208	0.0206963044335058
AT2G16595	57.4023728253266	0.646613685683829	0.177702852878082	3.63873553638138	0.000273979977608167	0.00220991504780054
AT2G16890	57.7045086463664	1.97872873583892	0.181335700286679	10.9119645646759	1.01048665799294E-27	2.02701158991778E-25
AT2G17230	285.524255969706	-0.804582052856082	0.137335953852284	-5.85849539241176	4.67079571870065E-09	1.05351289664616E-07
AT2G17340	18.5386604765727	-1.31907806468609	0.318044559320102	-4.14746307091666	0.0000336179673537819	0.000349988572786303
AT2G17710	89.5659190642036	-1.5366581322923	0.186052590371944	-8.2592676039625	1.46568998457741E-16	9.06358441966684E-15
AT2G17780	8.16863092040266	1.48801428631096	0.387866655396051	3.83640683108361	0.000124847528250947	0.00110350187651791
AT2G17787	52.5273919652287	0.608898474339884	0.189872409463921	3.20688232723767	0.0013418187044236	0.00880046884731413
AT2G17790	46.5163244518407	0.599624986100352	0.202638759752275	2.95908337986964	0.00308555603447465	0.0177276672061032
AT2G17830	15.5022284723563	-0.832865560576993	0.321317624075584	-2.59203199006935	0.00954108991882812	0.0448917013943946
AT2G17840	201.709470628908	1.27457699651549	0.12508250683522	10.1898900874651	2.20012815663778E-24	3.06694136004533E-22
AT2G17972	22.0431327898954	-0.893301487435269	0.303716600008561	-2.94123366128189	0.00326907835247108	0.0185744628047658
AT2G17980	39.631659621305	0.612292104542714	0.2049921284959	2.98690544381054	0.00281816872369059	0.01637444625079
AT2G18050	100.863766357315	1.19215679490287	0.169658613730524	7.02679792489889	2.11327074663167E-12	7.72470900252097E-11
AT2G18160	51.1227320617105	-1.2516506120235	0.219976232756294	-5.68993566414137	1.2708724500046E-08	2.67322006779101E-07
AT2G18220	177.224050381267	-0.613104722476278	0.128428505950849	-4.7738990494129	0.0000018069298217385	0.0000254035800322877
AT2G18280	28.3396271366384	0.667286748829868	0.257479551817328	2.59161065071016	0.00955278160959985	0.0449210133494305
AT2G18540	991.389149440118	1.15917404473487	0.224377753569174	5.16617189670503	2.38937061638693E-07	4.07282458745581E-06
AT2G18570	273.480766966281	0.976702920856132	0.145265412645284	6.7235751654187	1.77318944247996E-11	5.76426741884444E-10
AT2G18700	91.0317038877763	1.2281446319277	0.158423113475019	7.7523071286019	9.02378136867958E-15	4.52537133333568E-13
AT2G18860	12.6397868859584	-1.21227078997712	0.379914867967707	-3.19090115230806	0.00141829795403116	0.00920299133958919
AT2G18910	36.9375326013561	-0.822761051003412	0.213443617497925	-3.85469971249626	0.000115871763215962	0.00103360880322091
AT2G18915	80.9924024600088	0.695567648987443	0.15525360171164	4.48020297963429	7.45720874635335E-06	0.0000913355373557456
AT2G18990	31.6061065096181	-0.924268119985601	0.235898537421523	-3.9180748218631	0.000089259002591839	0.000819319940643504
AT2G19320	45.3080947214806	1.27449557790189	0.240174705928617	5.3065353946168	1.11728474018984E-07	0.0000020285007385632
AT2G19350	118.582656628939	0.603338406581781	0.126905969642459	4.75421611986898	1.99217844048945E-06	0.0000277002055516576
AT2G19385	95.1488497421057	-0.662703799449611	0.141801768604397	-4.67345228463576	2.96178539758812E-06	0.0000396406899958722
AT2G19480	719.203807809251	-0.641140027554522	0.0851514822017728	-7.52940537236091	5.09719096499065E-14	2.33547894660533E-12
AT2G19640	120.269933446121	-0.915342493327952	0.15351514478044	-5.96255499505985	2.48324033205659E-09	5.90271968525995E-08
AT2G19670	22.904396073925	-0.904007834205577	0.270411073521622	-3.34308733156704	0.00082851821126301	0.00579361138686695
AT2G19800	19.7828459054016	-1.12407964584619	0.290981757677192	-3.86305882134787	0.00011197603121567	0.00100102920514487
AT2G19810	97.1689126376852	0.857451016305898	0.151895919034356	5.64499047609015	1.65190393118082E-08	3.40346341125241E-07
AT2G19900	424.307548466088	1.56162867854854	0.114048912072449	13.6926223159105	1.12379132347663E-42	9.72907551571951E-40
AT2G20230	425.010113201647	0.677446207203644	0.0988151575959515	6.85569120856615	7.09685265733037E-12	2.38236998694749E-10
AT2G20270	22.6724155742801	-0.683343528156759	0.267222520183654	-2.55720785690935	0.0105516147006455	0.048740103962628
AT2G20450	286.609534026963	-0.69463480116747	0.101256368578026	-6.86015912798808	6.87838847198233E-12	2.31375484612755E-10
AT2G20560	15.4755487513647	0.939257261829004	0.323742097146978	2.90125155210378	0.00371675380245462	0.0206963044335058
AT2G20740	56.866713564164	0.643784704393019	0.172382167117124	3.73463633251347	0.000187986635211387	0.00158655318757932
AT2G20750	53.7178854452505	-1.62489587364753	0.19515004732598	-8.32639241400384	8.33432154706195E-17	5.31361453983031E-15
AT2G20770	48.6686011496064	0.75472608513041	0.180389577619321	4.18386746668437	0.0000286591232704683	0.000304138012048989
AT2G20990	165.051720531486	0.836466148269728	0.121716557333214	6.87224619720222	6.31987576764199E-12	2.15675594402372E-10
AT2G21090	34.2360076498723	-0.643956072009791	0.225045816241462	-2.8614443172712	0.00421715575698959	0.0230228991193899
AT2G21370	1.27976955674275	-3.56182867096973	1.28088085947127	-2.78076500607558	0.00542309772797044	0.0282919551307915
AT2G21490	3943.52485885945	1.18829555548764	0.121876268380695	9.75001590773897	1.84439366678705E-22	1.98290401470459E-20
AT2G21660	8231.1665004356	-0.744855811425048	0.0498722309132907	-14.9352815742307	1.94251837562861E-50	3.1952484760715E-47
AT2G21720	256.850563786588	1.08343542489542	0.148545528978034	7.29362527670312	3.01723895712999E-13	1.24076409014578E-11
AT2G21770	6.36931096171064	1.75942985674194	0.58688550829306	2.99790986807493	0.00271838055060928	0.0158900645618238
AT2G21820	1069.63428346715	1.54806200884894	0.108501321609503	14.2676788253366	3.47968981751975E-46	4.08838698631303E-43
AT2G21970	8.65177166181262	1.22862701854823	0.476016492278667	2.58105977098997	0.00984975265540386	0.0461197214428517
AT2G22080	234.292658752367	0.75280216714683	0.137933752160494	5.4577081776975	4.82319502106885E-08	9.29001579643578E-07
AT2G22100	61.5894680642844	-0.907091149882851	0.170585018125669	-5.31753116334403	1.05184673754757E-07	1.92029156336514E-06
AT2G22170	4.21924307416152	-3.9661902796644	1.0846470222068	-3.65666451708398	0.00025551844162279	0.00208483276103833
AT2G22240	60.7356470973632	1.43012604639815	0.219522791045279	6.51470418897495	7.283304519031E-11	2.18220539223207E-09
AT2G22370	17.8139116361977	-1.00456532920816	0.325962454874707	-3.08184367305214	0.00205722845673774	0.0125470340692915
AT2G22420	21.5996836032409	-1.45720055015926	0.326774454359025	-4.45934659432787	8.22098889587849E-06	0.0000994316517266951
AT2G22820	1.2610756664161	4.03109767895869	1.41459679825226	2.84964428304881	0.00437681490826885	0.023729145822714
AT2G22821	15.8945489940898	1.40648671643017	0.356417640883293	3.94617593266299	0.0000794092749247718	0.000743321616357837
AT2G23110	253.942745380405	0.768834006106916	0.11450981038127	6.71413220882138	1.89188719511271E-11	6.13799851526805E-10
AT2G23120	222.723433627079	0.68686449058079	0.135054029083827	5.08584967986743	3.65983845122267E-07	6.02609436277896E-06
AT2G23240	1115.98063683075	1.51542453179824	0.1175591246364	12.8907435852837	5.0752087641533E-38	2.69297125682444E-35
AT2G23320	183.836101310043	0.90295455654506	0.108330395791209	8.33519115249398	7.73730886567357E-17	4.97152318482283E-15
AT2G23450	26.0005361314775	0.759901023890375	0.24434779544218	3.10991561235587	0.00187140801087767	0.0116073870176948
AT2G23640	594.370617058623	1.22937628052028	0.12098198997229	10.1616470418602	2.94066174196278E-24	3.99759875979717E-22
AT2G23790	26.3649362657239	-1.52787832111713	0.289624587789647	-5.27537503903784	1.3248486288355E-07	2.36874294518643E-06
AT2G23950	17.6362562264295	0.965125239712941	0.330699010775271	2.91844005656491	0.00351787504927894	0.0197763249096341
AT2G24050	166.450905022684	-0.886204043462176	0.145257608888542	-6.10091306226975	1.05464262529225E-09	2.65257133691624E-08
AT2G24150	61.5489401057477	-1.42204540222116	0.18242360107509	-7.79529289982504	6.42592483554752E-15	3.33438604479246E-13
AT2G24240	33.3127124069765	-0.942469552447099	0.250668771273343	-3.75982037036189	0.000170035403091921	0.00145068067710529
AT2G24790	14.5695499218762	-1.19058787622959	0.31564384846867	-3.77193435577998	0.000161986877059682	0.00138971415740487
AT2G24945	7.21903657202749	-1.60289202740649	0.530849765033462	-3.01948335101071	0.0025320620936518	0.0149310154151188
AT2G25250	16.5921349204204	0.883628179520356	0.293352048635101	3.01217661042993	0.00259381641702843	0.0152431890831371
AT2G25340	20.0107406372559	2.34175225797918	0.34982494388146	6.69406884482398	2.17049223169008E-11	6.95953737213843E-10
AT2G25350	17.866036066412	0.829854547366036	0.322122507366143	2.57620789727299	0.00998905660116671	0.0466524679252104
AT2G25520	257.990603822075	1.00306235185014	0.0875199155747004	11.4609611453979	2.07202495057112E-30	5.2641041493749E-28
AT2G25625	7.54884507413671	1.51368846486536	0.486663542467619	3.11033873051232	0.00186872908835334	0.0115960986467779
AT2G25770	6.47785796261463	1.66117685421534	0.537351155302277	3.09141766575504	0.00199203217897862	0.0122082478807821
AT2G25880	100.501942947773	0.99288558710387	0.21632534053434	4.58977937883452	4.43714744596805E-06	0.0000571100456484573
AT2G25890	2801.59948714775	1.3491562969935	0.113801153543206	11.855383315436	2.01798647021292E-32	6.2629923487797E-30
AT2G25900	31.071660942735	1.54402555522861	0.268374735820018	5.75324480715683	8.75465641817847E-09	1.87996531883313E-07
AT2G25964	34.2736153633065	0.641199550099211	0.249307432626444	2.57192312055922	0.0101135347326459	0.0471668649893087
AT2G26080	278.326093591535	-1.00885265104709	0.121069569440855	-8.33283421842794	7.89296495256935E-17	5.05180468890324E-15
AT2G26250	261.263284078844	-0.675902720534835	0.0998265934814793	-6.77076815868945	1.28100411366262E-11	4.2142473331273E-10
AT2G26260	4.12434965855128	-2.07210715274454	0.757906258557231	-2.73398870816696	0.00625721902161587	0.0318279574350387
AT2G26355	222.636989694691	1.0874075219274	0.155530068506439	6.99162247126755	2.7172527212566E-12	9.77136328117304E-11
AT2G26840	11.2687185353672	-1.29334882114973	0.421605355983259	-3.06767644859114	0.00215730057117029	0.0130509147095183
AT2G27060	31.1793660342214	-0.621785524732939	0.240279387184184	-2.58776057330426	0.00966021004619804	0.0453613460034004
AT2G27300	204.933156824531	-0.899502052096313	0.122616523820316	-7.33589588149196	2.20243196132526E-13	9.24178656424468E-12
AT2G27310	9.81156898269635	1.33943133178378	0.419220240479679	3.19505406096608	0.00139804650180263	0.00910390613941071
AT2G27360	12.5315998494876	0.971134525136827	0.347429553042005	2.79519838376966	0.00518678757064355	0.0273296557886725
AT2G27380	49619.649275537	0.774797062424198	0.113852581818907	6.80526563426189	1.00862954418334E-11	3.36530372662712E-10
AT2G27400	52.081593260839	-0.753646331957048	0.213944008339781	-3.52263350493147	0.000427281777961638	0.00326444866033023
AT2G27500	69.1560288844832	-0.62171779656518	0.165504812314782	-3.75649377120651	0.00017231055813468	0.00146628886226453
AT2G27510	822.777147060691	-0.659247465270449	0.101630543440222	-6.48670609203434	8.77332441175819E-11	2.60022366214433E-09
AT2G27840	278.19385479484	-1.31323106056049	0.125305659325238	-10.480221465113	1.06494068697222E-25	1.68434705384674E-23
AT2G27940	52.9188139567517	2.35761479200934	0.198271719245099	11.8908274008302	1.32091481488479E-32	4.26033878236077E-30
AT2G28120	16.637794436841	1.1086842231091	0.354669550088316	3.12596393694645	0.00177223283358883	0.0110673720120359
AT2G28240	38.31638078348	0.671142992559722	0.217839263933185	3.08090920085726	0.00206369570335063	0.0125771510279416
AT2G28420	2444.41841306446	0.943074717881957	0.0777275333482497	12.1330843429266	7.05415456027464E-34	2.46880400770122E-31
AT2G28490	4767.67000915101	1.2731933796514	0.129694688838753	9.81685056690599	9.5273597387984E-23	1.06609211118024E-20
AT2G28510	15.3456625746797	-0.901966602238645	0.328634324090582	-2.7445903733112	0.00605864699921314	0.0309787642182334
AT2G28550	23.3397077134581	-0.708417516329088	0.268180199502387	-2.64157278443215	0.00825220739622038	0.0398767801000085
AT2G28720	153.434299226735	0.625181922181861	0.150289138926021	4.15986096300416	0.0000318441384998543	0.000333633270180957
AT2G28840	54.7420461110942	-0.807471006562808	0.205916091731863	-3.92135942252764	0.0000880508114637543	0.000810945015547197
AT2G29090	51.7400614041845	-0.898038067567921	0.217387341570384	-4.13105041480605	0.0000361109368238296	0.000373812964012066
AT2G29300	167.683470717445	2.05068932638467	0.168414584450738	12.1764355092685	4.15027187982177E-34	1.62542433693306E-31
AT2G29310	2.62264596942566	3.17555695093717	1.02738023099032	3.09092666487864	0.00199532907678679	0.0122238986905274
AT2G29380	98.4521263078222	1.36714722434596	0.156970352617244	8.70958879527789	3.04979119283625E-18	2.22960068137615E-16
AT2G29390	4.47092112250303	1.55109997233067	0.558348995572869	2.77801157453366	0.00546926699605473	0.0284786238740438
AT2G29460	45.4365343487207	0.844836726274723	0.187513877556747	4.5054624078106	6.62285634594541E-06	0.0000824111778916747
AT2G29540	65.2581158591118	-0.658924838430942	0.159695813189584	-4.12612469463238	0.0000368927285104974	0.000380230884253867
AT2G29670	28.0489560726387	-2.11539046929694	0.294924727154074	-7.17264533804863	7.35622513991487E-13	2.8538336633599E-11
AT2G29740	28.7774224153615	0.592833600130521	0.214098769735301	2.7689724740757	0.00562333858648731	0.0291333217036629
AT2G29990	24.6231652848298	0.867337565132526	0.253063348831934	3.42735354264417	0.000609494979198223	0.00444396405710619
AT2G30100	69.6033162356323	0.814882515657268	0.160372280966763	5.0811930262821	3.7507174688536E-07	6.15724068315099E-06
AT2G30130	28.7457811925592	-0.858559528185604	0.235872936968427	-3.63992384722173	0.000272718684866057	0.00220115291823443
AT2G30250	6.61936276694593	1.67416687518823	0.505171690732097	3.31405521311382	0.000919533478055455	0.00634188938387177
AT2G30500	151.060248319718	1.06570076198838	0.119956720631172	8.88404381497778	6.44728779787702E-19	5.00242627298486E-17
AT2G30570	37.6525482632516	0.599019592023334	0.21466974584637	2.79042391214283	0.00526390710748068	0.0276391557598365
AT2G30600	106.347140419323	0.702947123936794	0.145000934344713	4.8478799610054	1.24787867554713E-06	0.0000182233908554848
AT2G30620	118.848517981472	1.15022258378068	0.134960625207325	8.52265304798136	1.55939385710695E-17	1.09150934278946E-15
AT2G30766	2.8030688405107	-3.4644663269985	1.09859738498524	-3.15353593076781	0.00161305369906837	0.0102224481769682
AT2G30860	153.132670999936	1.12703735822738	0.155485203020113	7.24851842063448	4.2135513488937E-13	1.69458939212598E-11
AT2G30970	638.761881251181	-1.05834847893549	0.0851418108143958	-12.4304201286326	1.78692734238255E-35	7.73504417232908E-33
AT2G31270	9.73420804856013	-1.18752691516751	0.384006066795068	-3.0924691504972	0.00198498864164132	0.0121786938330317
AT2G31350	111.239539715249	0.912462219782129	0.149072429573272	6.12093210256318	9.30295418651097E-10	2.36148600947406E-08
AT2G31585	86.7660999313148	1.34384247275459	0.170433027377018	7.88487122147895	3.14860050306525E-15	1.71494469122253E-13
AT2G31660	121.179792520046	-0.759672767022402	0.14608157638385	-5.20033248427065	1.98932342355141E-07	3.45902547505254E-06
AT2G31725	35.9600194244622	-0.969216873393723	0.222223669915618	-4.3614475170973	0.0000129204790869583	0.000148725654654567
AT2G31730	5.38187206522924	-1.91278581246647	0.657073637483388	-2.9110676541407	0.00360196016007708	0.0201800554063719
AT2G31980	3735.44921164941	0.977107853842282	0.117168178973696	8.33936195305761	7.46924567861961E-17	4.8194426419687E-15
AT2G32150	10.5884169361191	1.7020377707153	0.412227962355301	4.12887510345139	0.0000364542345170795	0.000376183000985847
AT2G32230	83.1138281897487	-0.852369156654977	0.164757770412809	-5.17346862924476	2.29787717910119E-07	3.92908333877708E-06
AT2G32390	5.96735133250357	-1.6969407922614	0.632309073529607	-2.68372045143829	0.00728079565726775	0.036018588801924
AT2G32460	34.637167214263	-0.80702950747932	0.232044754292772	-3.47790455310654	0.000505349835115538	0.00377497703806334
AT2G32560	31.9015582871179	-2.57039961371669	0.290990798555545	-8.83326767195373	1.01661358919094E-18	7.77780322260546E-17
AT2G32690	20.2969495434935	-1.02316660315898	0.32339135444629	-3.16386504800305	0.00155688968310281	0.00995695116538031
AT2G32720	50.1095295043581	-0.654576618488201	0.203559699427578	-3.21564936639673	0.00130149745066024	0.00856675933009618
AT2G32800	6.5130137262551	2.02080788028265	0.628227332310988	3.21668252294744	0.0012968201489861	0.00854623182318606
AT2G33070	885.740420625223	2.33659925979169	0.192540766928626	12.1356079393714	6.84001080926766E-34	2.44589864786182E-31
AT2G33210	346.730352017109	-0.668000304339423	0.0840329501410363	-7.94926636775559	1.87619253390821E-15	1.03971198667337E-13
AT2G33330	5.97617086903658	-2.85288755451239	0.690155128544672	-4.13369029152659	0.0000356984460970757	0.000369775654817883
AT2G33520	251.131599793218	1.44554899875954	0.1250931727016	11.555778525242	6.90191502744664E-31	1.86114098830278E-28
AT2G33570	22.7901761368931	1.00773524698336	0.269844252350607	3.73450699136633	0.000188083266699444	0.00158655469432777
AT2G33580	21.4086639710996	0.689006797390639	0.264901218797893	2.60099519555747	0.0092953755776564	0.0439114396544716
AT2G33830	891.664964781565	0.984143165727685	0.126020288261228	7.80940259149108	5.74596861506082E-15	3.0075824008353E-13
AT2G34010	2.61553353104049	-4.25235727679349	1.14387336638209	-3.71750702636175	0.000201198392735491	0.00168766566145135
AT2G34020	17.7617132095343	-1.35763357836485	0.310826845924435	-4.36781312864754	0.0000125496797445936	0.000144964664409283
AT2G34070	25.5859362992591	0.849893518914872	0.244312440486659	3.47871568562748	0.000503822812626848	0.00376528007492005
AT2G34315	30.5565539530688	1.41556321367739	0.257526807168018	5.49676062559902	3.86831221877849E-08	7.58401283512365E-07
AT2G34340	55.9875801312974	-1.09208120389779	0.220213621589455	-4.95919006288248	7.07876857987164E-07	0.0000110263886714307
AT2G34380	25.9394129774597	0.842054520878967	0.247009417633576	3.40899763639014	0.000652020446253867	0.00471912502158284
AT2G34490	10.6963099346739	1.46182353221954	0.353893335980455	4.13068962762349	0.0000361676614652845	0.000374164693988972
AT2G34560	16.9021496593728	0.920498014744192	0.291273703930082	3.16025100214728	0.00157633276318763	0.0100461439836007
AT2G34600	5.36612390502121	2.22133953380797	0.773430566588872	2.87206069913287	0.0040780462950616	0.0223599278358227
AT2G34700	7.08912589633307	1.83850813105086	0.527757428072278	3.48362340965303	0.000494675001124447	0.00370702008815309
AT2G34925	3.70514056708012	1.69853584042291	0.63794623074746	2.66250627177903	0.00775611241882202	0.0379477374114228
AT2G34960	81.0392491551911	-0.837891032002389	0.165105293311834	-5.07488897051813	3.87722329314914E-07	6.34591501980202E-06
AT2G34970	132.720598901296	-0.613603345625695	0.137340793001254	-4.46774284767739	7.90492492660231E-06	0.0000961035551498015
AT2G35050	48.3369795155855	0.892407667706383	0.198111721728771	4.50456772531689	6.65081853186637E-06	0.0000825655200231471
AT2G35300	3836.58474514796	0.831498165423323	0.111585387751564	7.45167608571281	9.21617776494113E-14	4.08617002845058E-12
AT2G35310	38.2344697620026	0.657144384129704	0.211043222953358	3.11379050667236	0.00184700581761143	0.0114733378753363
AT2G35343	18.7491715523232	0.794725968080048	0.300874182377075	2.64138970582742	0.00825666857337039	0.0398866200773479
AT2G35382	16.5066273020309	-1.36941411482075	0.478928049923607	-2.85933161575978	0.00424534732899548	0.0231614322436639
AT2G35387	13.7183384471734	-1.36172003681522	0.500684147603221	-2.71971869557641	0.00653374735537058	0.0328950137597362
AT2G35610	49.1523522848269	-0.832932588965468	0.195661128921121	-4.25701616646227	0.000020717337992368	0.000228098723317578
AT2G36120	38.0404042449718	-0.820231773525091	0.22800720282666	-3.59739413209969	0.000321421253298707	0.00254920838742065
AT2G36170	446.143352447957	-0.595043865461707	0.0824615720207513	-7.21601408850132	5.35335135312977E-13	2.1218620821116E-11
AT2G36220	173.133437490199	0.906532683000258	0.122663698675484	7.39039090447256	1.4639777462716E-13	6.30391883466532E-12
AT2G36270	630.891754103846	0.778862585957147	0.0827852063429279	9.4082339147746	5.04542916177656E-21	4.79724070994582E-19
AT2G36310	14.9266891660504	-1.41859183454777	0.342408223740662	-4.1429841230163	0.0000342815686906402	0.000356445969274551
AT2G36500	11.0846598486518	1.85604308183216	0.407505760846416	4.55464256008807	5.24747281165921E-06	0.0000664477908229272
AT2G36540	10.2663690299754	2.04746660012837	0.487743406708322	4.19783552574559	0.0000269478226690845	0.000288396054055804
AT2G36630	33.1550485669298	-0.919828151830239	0.235526655149512	-3.90540998956714	0.0000940657672195561	0.000859127043306207
AT2G36640	578.765488548023	1.37979058493009	0.131550260843163	10.4886951655315	9.73636554812619E-26	1.55488812525367E-23
AT2G36750	6.9262306720301	-1.59156033159315	0.576850600749623	-2.7590511815796	0.00579694550775792	0.0298618024001267
AT2G36950	283.277747488531	1.02578405471893	0.123411709196794	8.31188597415179	9.41929134087989E-17	5.95915089485128E-15
AT2G37190	572.536676956354	-0.598046436004827	0.0815286471880869	-7.33541468712379	2.21036005126888E-13	9.25145355809715E-12
AT2G37250	241.088583431915	-0.702425641277077	0.110246618807129	-6.37140303147016	1.87306703613812E-10	5.19562895066372E-09
AT2G37310	20.2908984694478	-0.810618420827502	0.293305627523554	-2.76373292824873	0.00571442901407393	0.029503026632926
AT2G37330	7.84793685472402	1.46661995965031	0.423851810407967	3.46021869822533	0.000539736835919736	0.00400057767741669
AT2G37480	45.0793673608865	0.621135049857846	0.233711950981062	2.65769485578501	0.0078677093675829	0.0383682037910973
AT2G37640	123.578904441491	-1.72934921989792	0.16403824380814	-10.5423539032799	5.51021523696796E-26	9.24872759519244E-24
AT2G37670	2.8714208714788	2.41392579380218	0.764882040069741	3.15594518807382	0.00159978920798991	0.0101523660039452
AT2G37690	86.0612008164501	-0.629764782097531	0.165814201686668	-3.79801473994109	0.000145859651667055	0.00126609256478701
AT2G37710	53.8831726377485	0.637484400000236	0.184914523103667	3.44745447410234	0.000565895770585474	0.00416297832305924
AT2G37860	87.8034733195656	-1.08568101940716	0.164041973478731	-6.61831235252681	3.63322713813536E-11	1.13617781739902E-09
AT2G37890	31.8640891067248	-0.716251783559973	0.224307950296717	-3.19316271497513	0.00140723626198948	0.00914926058239719
AT2G37970	308.799810401607	1.2775456673006	0.116619849485713	10.9547874820153	6.30261304866315E-28	1.27989730910445E-25
AT2G38260	175.694240426262	1.03880527303626	0.116801628377162	8.89375676922823	5.90769307968104E-19	4.62741159369873E-17
AT2G38310	60.3155831864927	-1.71314055738898	0.196377281458822	-8.72372071077988	2.69206607048658E-18	1.98573070822573E-16
AT2G38400	92.4831080792833	-1.30266029732393	0.170547495046035	-7.63810865103773	2.20435811110729E-14	1.05712788832664E-12
AT2G38465	306.786461721301	1.2619970253305	0.10263416336407	12.2960716389714	9.50872789744486E-35	3.91022662962676E-32
AT2G38470	37.8204706861894	0.942984048295413	0.203178648649643	4.64115720112636	3.46463414167052E-06	0.0000455553693016294
AT2G38650	20.3868244168068	-0.708108225532193	0.276659660378557	-2.55949213760792	0.0104825226999613	0.0485163241113289
AT2G38800	204.877713616989	0.954655384844809	0.13278085088147	7.18970678759248	6.49306105686688E-13	2.54903010320772E-11
AT2G38820	109.278310022474	0.960585148388061	0.137331614166105	6.99463961172274	2.65941642364442E-12	9.59314490186996E-11
AT2G38870	291.76346899131	-0.662225974582081	0.111459294091983	-5.94141547348734	2.8257142954486E-09	6.66860465506945E-08
AT2G38900	21.5281716571157	0.935085669690717	0.337565417417119	2.77008728217932	0.00560412728577703	0.0290429394214702
AT2G38905	186.556967201112	1.41915897684855	0.145444915072938	9.75736398991233	1.71556311286986E-22	1.85653273971028E-20
AT2G39000	31.9459893079756	0.811866149546148	0.20969530242776	3.87164681395681	0.000108102514036597	0.000970621317351523
AT2G39050	9.70243273520365	1.11898047444431	0.350082111221256	3.19633719798125	0.00139184347632715	0.0090686016234181
AT2G39130	62.0579339638183	-1.23290905718746	0.212017247876936	-5.81513565303468	6.058473504797E-09	1.3322972016097E-07
AT2G39250	1.93283583372138	2.90216655891451	0.940376812503559	3.08617409566713	0.00202750072567492	0.0123979031362924
AT2G39415	83.85397465443	-1.99573008173951	0.180405076916727	-11.0624940043163	1.9071942783328E-28	4.07421281614237E-26
AT2G39420	268.291808507143	-0.678786461521886	0.100949616361356	-6.72401229433229	1.76787505994663E-11	5.75837165565585E-10
AT2G39570	60.2286514072984	0.884811773256806	0.160903837842635	5.49900975091818	3.81930016940419E-08	7.51316205594153E-07
AT2G39675	28.4489459833964	-0.704510712956425	0.268924880791263	-2.61973050200312	0.00879992795428147	0.0421152210997893
AT2G39770	62.3958327050265	0.598460196117787	0.18260431262247	3.2773606905719	0.00104782422460512	0.00712217383079735
AT2G39870	77.2627312189514	-0.841871972480997	0.162051871434069	-5.19507713814657	2.04634971713859E-07	3.54693429896868E-06
AT2G39890	81.3893606397202	-2.27875122066151	0.175665506574276	-12.9721040009525	1.76128390861448E-38	9.99012379751711E-36
AT2G39920	37.098943011963	0.967326750957875	0.207189816795916	4.66879485641276	3.02971716146361E-06	0.0000404511506403531
AT2G40080	15.9625393871832	-1.10000237816534	0.368723918599699	-2.983268300963	0.00285187873653661	0.0165527711140757
AT2G40170	9070.60415237893	1.461924918834	0.164763844488017	8.87285025047059	7.12971772119814E-19	5.50594961483513E-17
AT2G40220	101.001954174276	-0.71375515878817	0.133576859234925	-5.34340426085982	9.12170172249767E-08	0.0000016915769068023
AT2G40240	21.1672898860163	-0.841278324513097	0.257108166167721	-3.27207936275467	0.00106759603384207	0.00723861795575772
AT2G40330	30.1981138963804	-2.12452736430087	0.30157725703868	-7.04472009979313	1.85834683328425E-12	6.85379978939296E-11
AT2G40380	36.932086979566	-0.84653009001169	0.217374148425152	-3.89434574508833	0.0000984641257154386	0.0008958165950737
AT2G40475	90.4900224061205	-0.932860998382137	0.146954145612886	-6.34797333883676	2.1816987972799E-10	5.99111244014307E-09
AT2G40550	11.7531104963385	-0.8824491624763	0.338416031400169	-2.6075867588933	0.00911829600470219	0.0432862484794651
AT2G40610	238.854589272076	-3.04081583365163	0.16288258751678	-18.6687593806696	8.88937755023756E-78	7.31106856619288E-74
AT2G40780	27.3034901471344	-0.949972271889186	0.264052817161858	-3.59766005187847	0.000321092910542078	0.00254783274747064
AT2G40880	38.4023364735068	1.59883904623519	0.263508616120857	6.06750196548372	1.29915028743165E-09	3.22805484561378E-08
AT2G40940	41.5697780941629	-0.889887652621229	0.216446276239541	-4.11135579729906	0.0000393342510544196	0.000401869003474626
AT2G41070	25.1006248683759	1.34987505172008	0.273186229893155	4.94122654808782	7.7632639705254E-07	0.000011956734929885
AT2G41180	28.2674746493488	1.12943600490062	0.247930108790032	4.55546125645079	5.22707497583908E-06	0.0000662735345599299
AT2G41280	10575.7132494104	0.699110771385103	0.113614469636092	6.15336033891069	7.58581804430317E-10	1.94967376579286E-08
AT2G41670	27.9630884836952	-0.73061098742027	0.241049540132119	-3.03095781481194	0.00243779304753743	0.0144744167137706
AT2G41680	73.4152179788504	-0.647057067868652	0.160652368900862	-4.02768457319139	0.0000563288437806564	0.000550536631817003
AT2G41780	33.3094471587247	-1.1601374235526	0.251282545116416	-4.61686434692518	3.89581745103959E-06	0.0000506980231425239
AT2G41900	10.2002845984089	-1.2749705344051	0.482563750048265	-2.6420768950788	0.00823993459845251	0.0398408830717064
AT2G41950	72.0978558352321	-0.984275221038551	0.159739203647769	-6.16176366578685	7.19391637290736E-10	1.8576566784608E-08
AT2G42000	570.218816785625	1.20069476825352	0.183161844806964	6.55537603652628	5.55018383759817E-11	1.67513713659912E-09
AT2G42395	19.0133751477735	-1.18032955807388	0.320685860670667	-3.68064109719524	0.000232648278326884	0.00192206505785983
AT2G42560	1111.41717365764	2.12721352264896	0.286439031327925	7.42640942746962	1.11585242013894E-13	4.89457505569745E-12
AT2G42600	97.9984867273828	-0.865056325695544	0.169807502301457	-5.09433513814849	3.49967216426957E-07	5.77393254062891E-06
AT2G42620	30.9061487980147	0.732572256775821	0.218143814223144	3.35820779234408	0.000784496161088161	0.00555018380805986
AT2G42650	65.6042516029092	-0.587692782803791	0.154940213299572	-3.79302939042369	0.000148820534417186	0.00128975182857128
AT2G42710	153.699039255001	-0.690888921321921	0.115725906704336	-5.97004543750994	2.3718752207131E-09	5.65434427616084E-08
AT2G42750	23.5017534280661	0.974402604642121	0.279792539606721	3.48258965736453	0.000496588903031078	0.00371797490485125
AT2G42840	120.848624334469	0.96209799481602	0.146671285769184	6.55955246980019	5.39695015742194E-11	1.63188296212194E-09
AT2G42890	54.6412958241665	0.933572404844243	0.181242578868049	5.15095520420683	2.59163090700435E-07	4.39481822570253E-06
AT2G42950	15.8772187095132	1.59364667280324	0.311676374826647	5.11314556225063	3.16837956913938E-07	5.30179812134015E-06
AT2G42975	19.8493985241056	1.24706277778991	0.263759306672695	4.72803327215831	2.26705041880363E-06	0.0000311274727369791
AT2G43110	72.362703204973	-1.21023447009839	0.201390036166289	-6.00940589284708	1.86204410371874E-09	4.50422992089259E-08
AT2G43140	6.07557739151629	-2.9683528694108	0.748758629746765	-3.96436548639809	0.0000735914290853018	0.000694097142789065
AT2G43210	40.0321229151258	0.595158836123973	0.207501668739522	2.86821228831215	0.00412798452975181	0.0225885620525241
AT2G43235	23.7858536349179	-0.675938195814663	0.244630096793317	-2.7631031695407	0.00572546659439966	0.0295392906480731
AT2G43375	43.2389964859586	-0.774909720230149	0.231673978030486	-3.34482848189441	0.000823334693275169	0.00576871784807898
AT2G43510	41.6209281332577	-0.661735776990158	0.250194746965439	-2.64488277638206	0.00817192215030461	0.0396402086258804
AT2G43590	559.783590381479	-0.614257093694329	0.144687201412992	-4.24541416030991	0.0000218190028287405	0.000239107779833412
AT2G43710	139.70723483529	0.907449151100982	0.139285104835702	6.51504805320991	7.26663917971456E-11	2.18118518005702E-09
AT2G44310	154.958882008258	0.926911287885746	0.124043053675049	7.47249652780997	7.86874461516945E-14	3.51720054823158E-12
AT2G44430	25.6961365500745	0.884382442431453	0.287994720473218	3.07082866303341	0.00213465607132017	0.0129281876719976
AT2G44470	3.40920729494522	1.94366847096052	0.709404496394442	2.73985924932707	0.00614655003598651	0.031350264044013
AT2G44510	70.042535760863	-0.829595745946648	0.151638144360808	-5.47089091233341	4.47778866116327E-08	8.69600303275969E-07
AT2G44798	119.619852561565	-1.3334045307013	0.218225020728956	-6.11022753599571	9.94891932207508E-10	2.50996585780388E-08
AT2G44800	16.1753587434799	-1.2814205629502	0.345306551936236	-3.71096509974946	0.000206470571412283	0.00172310219642854
AT2G44820	87.4406360628302	-1.01058608787364	0.150036846750545	-6.73558602277125	1.63270533158584E-11	5.33923856844047E-10
AT2G44940	1.51772307293835	-3.54849999881238	1.31591297697245	-2.69660688883583	0.0070049911830112	0.0348955481433529
AT2G45170	35.7856762447259	0.751932367169247	0.217771199587872	3.45285496242048	0.000554687154618607	0.00409150179655671
AT2G45180	7.7853859015647	-2.40579086006095	0.592878294439426	-4.05781571466646	0.0000495338295547591	0.000493508154055865
AT2G45210	59.1591432467389	1.34037708142079	0.179908374896078	7.45033177135332	9.31057940023849E-14	4.10589063148855E-12
AT2G45290	113.372288625631	0.820652386836212	0.161838948743799	5.07079657403953	3.96154045259022E-07	0.000006464620923081
AT2G45360	68.8565587691579	1.26445656505686	0.169055060761189	7.47955464547176	7.45748980691138E-14	3.35159152551599E-12
AT2G45470	74.2138208831948	0.750725681670449	0.152955437967219	4.90813332070837	9.19473442829092E-07	0.0000140040913528664
AT2G45590	29.9976803631632	0.685769057920006	0.222541415657453	3.08153453546632	0.00205936585912266	0.0125554147578609
AT2G45600	44.1699123739906	1.58306247837243	0.194481537960739	8.13991135082455	3.95567419549956E-16	2.35749582760044E-14
AT2G45860	78.821528641433	-0.739775195296017	0.172429301441491	-4.29031022634538	0.0000178423698856012	0.000199516752038243
AT2G45910	30.5295340617073	1.07484703682383	0.249863052331645	4.30174460286819	0.0000169458568566117	0.000190527955867673
AT2G46060	45.3945059378086	0.830852947025111	0.195021541464046	4.26031371092554	0.0000204140170293593	0.000225060433053573
AT2G46170	38.9749679190037	-0.930672463613022	0.22531971290213	-4.1304529090061	0.0000362049254249182	0.000374314782095839
AT2G46192	49.0816168047905	-0.927716186870014	0.241698560036594	-3.83831904803055	0.00012387945533997	0.00109612327105281
AT2G46225	22.0004409202827	0.862028072613344	0.282973375076183	3.04632219332037	0.00231659449676938	0.0138415048591934
AT2G46260	83.3682211890128	0.602182044430563	0.134051361688154	4.49217402081622	7.04997787641321E-06	0.0000872574011204823
AT2G46270	102.194494967619	1.02056180799566	0.143823445836963	7.09593489473584	1.28479954688651E-12	4.82604822852487E-11
AT2G46290	9.54569386261889	0.957458110607779	0.364779391616247	2.62475932745411	0.00867102338342594	0.0415951191700126
AT2G46330	38.7764481536879	-0.657447311741225	0.211418390354739	-3.109697839616	0.00187278818790189	0.0116115691303423
AT2G46450	105.89194798767	-0.665088069703614	0.146488591139641	-4.54020387887829	5.61998582456012E-06	0.0000708376604047428
AT2G46550	172.981919072626	0.762086133691193	0.114162424655909	6.67545504563482	2.46466207948054E-11	7.84162989272253E-10
AT2G46660	24.6440640376935	0.918401012505207	0.312919585448987	2.93494257058872	0.00333609426428423	0.0189095156971782
AT2G46680	42.7022223408348	0.840754072352927	0.211899201181592	3.96770760656347	0.0000725672890984794	0.000685617081206713
AT2G46690	32.7047041262274	1.25985039954396	0.238645815697978	5.27916400234892	1.29774612784764E-07	2.32534052908124E-06
AT2G46830	47.0661965357575	-1.07122423534088	0.224942865957469	-4.76220586405894	1.91488187020134E-06	0.0000267611655759913
AT2G46950	8.77467382074659	3.47030500922872	0.479574028321215	7.23622382424833	4.61349713297254E-13	1.84640910803565E-11
AT2G47160	32.3380455426931	-1.29052744306076	0.269352019429627	-4.79122987751698	1.65762076157502E-06	0.0000234648914863576
AT2G47180	165.693475773319	1.22779757356599	0.134695822976153	9.1153351784588	7.84276670104761E-20	6.68423157852498E-18
AT2G47390	54.0864470399326	-0.802973029903855	0.187291472776058	-4.2872909161431	0.0000180865360603966	0.000201561945567388
AT2G47510	123.76302299101	-0.925358330630415	0.135488097562825	-6.82981270883469	8.502556427416E-12	2.84265346899524E-10
AT2G47600	14.8277793791965	0.846864187956268	0.304667065392445	2.77963811698981	0.00544195059003031	0.0283633223242739
AT2G47700	16.2576921541656	0.788571621519606	0.28874112831445	2.73106788119503	0.00631294673498269	0.0320301236408792
AT2G47730	25.4695393976691	0.940375946897113	0.227730081584138	4.12934444301632	0.0000363799043534989	0.000375651630075771
AT2G47770	1586.07641292845	1.71727422554991	0.120660224217608	14.2323142252151	5.77389243462753E-46	6.33165044381254E-43
AT2G47800	48.2914895749381	-0.974437051680044	0.218115772834482	-4.46752217419645	0.0000079130811234328	0.0000961316627764742
AT2G47890	87.139052490909	0.656379633534583	0.164099066895541	3.99989863411234	0.0000633696208066433	0.000609215016159249
AT2G47990	306.483856304372	-0.730881762168135	0.09607866384466	-7.60711830203868	2.80274747223173E-14	1.32478141295229E-12
AT3G01100	42.0013105220269	0.89176842437775	0.199224014579298	4.47620948840379	7.59799350267247E-06	0.0000928524480872655
AT3G01170	116.89763246562	0.717204134747558	0.117898080978332	6.08325537443967	1.17766543661323E-09	2.94398461502294E-08
AT3G01210	26.3411139927108	0.965762707345031	0.233215665908123	4.14107132805349	0.0000345687432732356	0.00035905961159517
AT3G01313	5.6831595652098	-2.71614841756164	0.816008759797167	-3.3285775243844	0.000872907071919554	0.00605075787020849
AT3G01350	5.29987555890873	2.22236894614994	0.566548114862813	3.92264820559518	0.0000875809858193426	0.000807069823945303
AT3G01400	55.221753408138	0.903953615075459	0.182804577100028	4.9449178429533	7.61759837601577E-07	0.0000117632956766275
AT3G01490	62.127084326174	0.930515847066574	0.183554659131951	5.069421018606	3.99027678454857E-07	6.50506073627745E-06
AT3G01570	4589.23944607254	0.953567751066144	0.120457507346969	7.91621686408852	2.44846402526844E-15	1.35150284401478E-13
AT3G01640	15.2205843553656	0.993874634869369	0.32295426347753	3.07744701731897	0.0020878194988626	0.0126959493296824
AT3G01650	57.5593971267005	0.961686566299203	0.172620865779532	5.57109108424616	2.53148930120954E-08	5.06575030603355E-07
AT3G02230	102.646441698926	-0.656761368681221	0.152705459690483	-4.3008375077905	0.0000170153799812758	0.000191178951715851
AT3G02480	341.678512993002	0.655154859391071	0.153628112128642	4.26455061064912	0.0000200304939159799	0.000220980277950337
AT3G02570	65.0868473218841	0.926132046004471	0.183209830134418	5.05503468522941	4.30312555923279E-07	6.98048445008088E-06
AT3G02730	75.8149365840276	-0.845332144965016	0.154392526038097	-5.47521416131522	4.36982797938636E-08	8.49637120956576E-07
AT3G02832	144.610395449771	-0.991392233709605	0.173437256598072	-5.71614342359604	1.08968775979292E-08	2.31579766935837E-07
AT3G02845	15.0240209950981	1.89819766847167	0.440304990827093	4.31109732575593	0.0000162446380945276	0.000183270268873034
AT3G02870	30.2898298011845	-1.44253024210702	0.265863376230087	-5.42583285656693	5.76849210631339E-08	1.10332472856685E-06
AT3G02875	61.1010620828031	0.756831867608462	0.187517643718847	4.03605683496754	0.0000543570535678283	0.000534121370452335
AT3G02910	18.037817342773	-0.802112018082402	0.302505060276062	-2.65156562125078	0.00801195424750771	0.0389676627490403
AT3G03030	51.0128158957262	-0.663212704161062	0.182893082600038	-3.62623175645969	0.000287587267058581	0.0023109540575704
AT3G03075	8.06831767282239	1.29970163483069	0.482795536132711	2.69203324712064	0.00710178652075962	0.0352850380993089
AT3G03150	48.844710345492	1.56903089523864	0.197089721769949	7.96099807310131	1.70657045307581E-15	9.61348540501504E-14
AT3G03160	24.1364899470043	0.992953129761757	0.243052266609121	4.08534815829812	0.0000440107741369528	0.000442772613931949
AT3G03230	16.2046995544558	1.09582367619037	0.291520771804694	3.75899003493487	0.000170600631726834	0.00145474846618699
AT3G03240	3.91341117729689	2.59168352419797	0.708856954343361	3.65614459774714	0.000256036967845203	0.00208802780569447
AT3G03310	138.713722020193	1.12892074116585	0.123921894840421	9.10993769599474	8.24292943806889E-20	6.98906939828841E-18
AT3G03341	186.26597614375	0.932838523590431	0.151563191574092	6.15478279325102	7.51804611724476E-10	1.93527919534521E-08
AT3G03415	9.92752050622149	-1.18140649037563	0.459859416024294	-2.56906012839632	0.0101974761828496	0.0474775787522483
AT3G03440	16.9251924661106	0.837943200346919	0.320956118316869	2.61077185486038	0.00903381383749605	0.0429844384764167
AT3G03470	30.9225067555946	0.969987548617107	0.242090364284558	4.00671687815283	0.0000615685912016614	0.000593983435000662
AT3G03490	145.991502234064	0.686648551000013	0.122403902213551	5.60969494095095	2.02683572157387E-08	4.10583999805033E-07
AT3G03520	18.2793427506418	1.13829092756509	0.30981653362512	3.67408063813157	0.000238707343268349	0.001965213758469
AT3G03620	130.699476453906	1.07241866902676	0.13284800898072	8.07252345936476	6.88599360441494E-16	4.00239253706789E-14
AT3G03640	347.822578116575	0.93213857011014	0.133581354794999	6.97805896294922	2.99286059230266E-12	1.06557497581789E-10
AT3G03790	224.979692203763	0.787219513321347	0.135335984480141	5.81677900630236	5.99923704794982E-09	1.32103681662285E-07
AT3G03870	18.4527461140159	1.3284009746719	0.317901841112469	4.17865140391538	0.0000293242752244225	0.000309996788667433
AT3G04040	34.6881699933312	1.53069777694771	0.229162873741238	6.67951903359408	2.39727705315831E-11	7.6420174898064E-10
AT3G04070	4.10683111025644	-3.05058097843335	0.964028758171217	-3.16440868861669	0.00155398415231323	0.00994610323789893
AT3G04600	75.70949308539	-0.700475933658758	0.147230166650349	-4.75769300270026	1.95818001023752E-06	0.0000272735842408103
AT3G04650	42.9790623789788	-0.623510081699595	0.209075816982612	-2.98221999415385	0.00286166284283568	0.0165978462982384
AT3G04730	8.38117873424481	-1.41227499349953	0.448832213760953	-3.14655443660225	0.00165206505086378	0.0104277889568911
AT3G04770	84.7431223916063	-1.18889952111773	0.172671334135535	-6.88533234001958	5.76527794975703E-12	1.97568868740736E-10
AT3G05130	56.9430520965463	-0.64615690120799	0.196522949823706	-3.2879462769495	0.00100921095763777	0.00689103820763124
AT3G05140	14.9385647591856	1.16334760115492	0.333056850687056	3.49294001536096	0.000477733809479531	0.00360469882207743
AT3G05260	1215.13581043694	1.72814484878595	0.132195331841513	13.0726616795955	4.71851480318216E-39	3.23395208323098E-36
AT3G05655	40.8710703099493	-1.79973187725715	0.281268449372232	-6.39862693904703	1.56780373861403E-10	4.46173074333257E-09
AT3G05880	282.695803504006	1.35133257692122	0.112516101036368	12.0101262350393	3.14364821928895E-33	1.07728894914758E-30
AT3G05900	34.9757129014044	-0.754957925865688	0.223295003303734	-3.38098889225375	0.00072225462516315	0.00515417194330094
AT3G05910	42.8797728622276	-0.779769351741528	0.193496208214973	-4.02989474023805	0.0000558018349231779	0.000546034730905029
AT3G06125	46.3770420588096	0.975551076051219	0.21920199002898	4.45046632980953	8.56840273205423E-06	0.000103102894323014
AT3G06170	216.54588911663	0.765587937947337	0.100848701624354	7.59145061479358	3.16343738776898E-14	1.48672518832606E-12
AT3G06420	44.6778725044343	1.16571733710897	0.226018628485462	5.15761618818933	2.50113648056622E-07	4.25012334388779E-06
AT3G06750	6.96098554820402	-2.30817976255242	0.571425612218294	-4.03933550264222	0.0000536028456923774	0.00052763878275761
AT3G06920	35.2423200017074	-0.746868135583808	0.232988887880998	-3.20559552164257	0.00134783302513586	0.00882627610428219
AT3G07060	12.7848261374531	-1.30323667449568	0.392590938470706	-3.31957910076144	0.000901532600461894	0.00623080241386458
AT3G07130	33.3909902138891	-1.43996768257331	0.254751101222784	-5.65244929525952	1.5817746805227E-08	3.26866981406004E-07
AT3G07255	17.0999488446471	0.972548706824134	0.300704030647463	3.23423901146281	0.00121967337922381	0.0081191450485036
AT3G07330	21.0925072400165	-0.938409713169033	0.293141987218358	-3.20121222508471	0.00136850697057464	0.00894696786922986
AT3G07360	29.1824077527575	1.29632618342615	0.241687174413358	5.36365318752514	8.15554237566107E-08	1.52550264451141E-06
AT3G07365	18.5643165883603	1.2524922154643	0.39685687636943	3.15603001999735	0.00159932398958681	0.0101523660039452
AT3G07390	94.1752306494444	-1.93168746062658	0.165945395115674	-11.6405005350107	2.56505822521161E-31	7.1512953807637E-29
AT3G07500	38.0780919411511	0.795110545061644	0.199601401111852	3.98349180232499	0.0000679100151905949	0.000648317956976259
AT3G07555	121.059075180166	1.02785024325377	0.290467695812689	3.53860432010516	0.00040224830558312	0.00310200767863889
AT3G07800	9.08994511942427	1.07618022038905	0.392255086143596	2.74357238033385	0.00607746484994985	0.0310556754634436
AT3G08030	2728.39369779835	-0.751001997589055	0.0773979596905844	-9.7031239659463	2.9240582057244E-22	3.0831944503821E-20
AT3G08730	83.1014793613181	-1.19176206818632	0.16204426013814	-7.35454663540916	1.91576213991392E-13	8.12174521635154E-12
AT3G08930	72.1765939860179	0.758982429436116	0.15221554426586	4.98623470485036	6.15673470216338E-07	9.69111283405602E-06
AT3G08940	22.5574671960813	1.2228622154677	0.259867554761368	4.70571332612349	2.52979807481134E-06	0.00003430556350583
AT3G09105	7.61221030776628	-1.36984975057882	0.509523651162733	-2.68849100027608	0.00717757704447944	0.0355935980719452
AT3G09190	13.9660253439111	-0.976884640425044	0.354104935341072	-2.75874336369843	0.00580240829916676	0.0298728682669778
AT3G09440	689.64262916961	-0.84472663318821	0.132917878078618	-6.35525217073185	2.08084977904266E-10	5.72372876512923E-09
AT3G09700	81.501376376932	-0.686821199763362	0.151757716347918	-4.52577447982127	6.01747235952217E-06	0.0000754431424098934
AT3G09730	11.3866030613345	-1.2543598483258	0.38544064403296	-3.25435282382555	0.00113651032012361	0.00764599519661072
AT3G09760	41.6175354895968	-0.764333758009731	0.195437503356986	-3.91088580687402	0.0000919582442574233	0.000841279844154814
AT3G09780	8.00729195861788	-1.50515509128216	0.498382385558466	-3.02008083531193	0.00252707229862376	0.0149095452797928
AT3G09855	32.6126767438187	-1.60023925511342	0.266243009216276	-6.01044609518179	1.85013520290946E-09	4.48201383691572E-08
AT3G09910	14.7717204172815	1.36735163414441	0.329347701927114	4.15169629587096	0.000033002002661411	0.000344666629700031
AT3G10030	92.7120519632678	0.753633478857037	0.132059863238126	5.70675646920905	1.15149349302828E-08	2.42832262395156E-07
AT3G10040	24.5845749989999	-0.875496503589512	0.268577145705701	-3.25975801585462	0.00111507305866609	0.00752331285561876
AT3G10110	8.11624072759315	-1.23844150543361	0.441912369182207	-2.80245947341425	0.0050714587730236	0.0268405486993131
AT3G10120	21.3953841059434	-0.838087276454932	0.305373077404839	-2.74447008746571	0.00606086777483587	0.0309804891324659
AT3G10200	9.80231549871571	1.81056844349041	0.414060654665146	4.37271308705879	0.0000122711947403154	0.000142147100199611
AT3G10250	57.1891840512215	0.678839606152439	0.16568851486796	4.09708305185437	0.0000418388826927022	0.000424295796185116
AT3G10300	57.2978404415782	0.866653950221929	0.194992601420908	4.44454786441453	8.80768983946964E-06	0.000105442278143694
AT3G10405	4.98330698565106	1.71427728447314	0.59234363238436	2.89405877053605	0.00380296974566322	0.0210623061772439
AT3G10420	23.1747114840433	0.878698602595221	0.242934647952893	3.61701638691574	0.000298018443250871	0.00238429249661166
AT3G10500	33.6719917279234	0.615942654520662	0.206296675809379	2.98571294037623	0.00282918085954133	0.0164326256915944
AT3G10520	351.180151004867	-0.691329440356959	0.0990542554015716	-6.97930076354893	2.96652796020355E-12	1.05849063812122E-10
AT3G10610	98.3395730926944	-0.932467253170572	0.134600450186845	-6.92766816066491	4.27833845449843E-12	1.49732743059669E-10
AT3G11020	52.5647727522783	1.07514619822672	0.208497495203287	5.1566384391258	2.51422613303387E-07	4.26795724068877E-06
AT3G11050	811.796444781894	0.688741351075361	0.109858479863481	6.26935082236025	3.62556447998424E-10	9.64998545813282E-09
AT3G11170	56.6191713922655	-0.809575047895268	0.176987522361154	-4.57419278542856	4.78059503156179E-06	0.0000610054365199068
AT3G11340	39.6425346837078	-1.1216271553561	0.263578176752315	-4.25538703232663	0.0000208687710614722	0.00022945883368326
AT3G11410	266.06131679097	0.624519038575529	0.097135907084888	6.42933244067774	1.28165550827175E-10	3.71161117175387E-09
AT3G11420	6.91779752586762	1.83699996995599	0.519161768590206	3.53839608595293	0.0004025656968465	0.00310300053768888
AT3G11580	31.3280912307777	-0.856526787765263	0.226872095404733	-3.77537301904513	0.000159768397266266	0.00137593212912713
AT3G11710	254.418161406097	-0.760209627687329	0.109794754486446	-6.92391573024719	4.39327314103378E-12	1.52780020923604E-10
AT3G11800	71.7460699303074	0.671910495872633	0.171404426040999	3.92003002134797	0.0000885379386795192	0.000814064032051096
AT3G11930	924.799752298073	1.1447996477055	0.116581746189396	9.81971608012874	9.26039884460913E-23	1.04331712736285E-20
AT3G12120	409.274957323364	-0.691125252126024	0.101809157778504	-6.78843894995806	1.13353327062205E-11	3.7516073980809E-10
AT3G12180	45.8204492054808	-0.835116086662071	0.190918131613133	-4.37421045139029	0.0000121872764638893	0.000141374125919968
AT3G12320	277.798383147168	0.593345555398491	0.0852726289198562	6.95821816348772	3.44603294350358E-12	1.21900636317614E-10
AT3G12380	20.7263275168778	-0.815212032420661	0.300626653199336	-2.71170910411633	0.00669373070266636	0.0335686513195606
AT3G12610	10.5184745535106	-1.50594709985041	0.422026188606508	-3.56837357611126	0.000359204103530889	0.00280691130592855
AT3G12770	26.6944384954547	-0.821729855621901	0.25865664524323	-3.17691376090175	0.00148851291271479	0.00960040283184861
AT3G12955	74.7678666518863	0.666207455215692	0.182131238381938	3.65784288919522	0.000254346869856772	0.00207630355447843
AT3G12960	246.151678143934	0.883718195889779	0.149248539576348	5.92111787759043	3.19760552203992E-09	7.45005853144967E-08
AT3G13150	111.435846895928	-0.610007256015525	0.161701954783401	-3.77241732688158	0.000161673544352964	0.00138942953556003
AT3G13380	43.6431729577046	-1.0217693015019	0.215965168618913	-4.73117636531882	2.23222475680752E-06	0.0000307262468826166
AT3G13404	8.0467084279982	-1.66493754848082	0.50860989596455	-3.27350600468234	0.00106222133708601	0.00720811830599332
AT3G13470	113.168847457145	-1.13947835019129	0.156916952954787	-7.261665031946	3.82354121192502E-13	1.55292418259147E-11
AT3G13560	35.8917101472395	-0.809749670561929	0.222398198346152	-3.64099024445149	0.000271591428542791	0.00219528619562671
AT3G13620	19.7012806497879	-1.09832797240195	0.300531194280392	-3.65462219331954	0.000257560973520593	0.00209941548733411
AT3G13720	25.8718168469463	0.892123978473805	0.268552644864267	3.32197055413364	0.000893841261580492	0.00618804499652252
AT3G13740	102.829795836212	-0.640796335092902	0.135828844557517	-4.71767493259912	0.0000023855525523461	0.0000325372752351087
AT3G13910	11.5945263946131	1.56009395224253	0.461395135394029	3.38125357760918	0.000721559205610227	0.00515144417234489
AT3G13960	350.931563003926	-0.949105582996737	0.105365374658362	-9.00775597366906	2.10315718538735E-19	1.71261547239785E-17
AT3G14020	42.4432723460417	-0.672573514991731	0.217125885229359	-3.09762013995367	0.00195081305471202	0.0120093278207178
AT3G14050	44.4510507914261	0.769181931382763	0.213174450892022	3.60822757213233	0.000308296012667341	0.00245576809315501
AT3G14060	7.24163707160118	1.58960473281415	0.522873078911726	3.04013497142109	0.00236472148870297	0.0140779239115726
AT3G14067	42.9654271252989	1.16308912000307	0.189703578884179	6.13108686111386	8.72807330808391E-10	2.22888234699148E-08
AT3G14070	36.3434079598084	0.594571183736296	0.20450437229407	2.90737639037528	0.00364474358072374	0.0203504369176255
AT3G14080	19.0744841176033	-1.06659923462398	0.307615528093476	-3.46731272388782	0.0005256899109242	0.00390739870980215
AT3G14200	21.3804929808694	-0.850242048336219	0.278178225442014	-3.05646513843856	0.00223963522824834	0.0134500766226568
AT3G14220	100.406596581614	-0.609688777862362	0.193179594061325	-3.15607236274043	0.0015990918285126	0.0101523660039452
AT3G14310	126.854646666394	-1.60572661470061	0.158703763651158	-10.1177601448073	4.60840875029048E-24	5.87625701810295E-22
AT3G14362	44.7701372601902	-2.16660962927612	0.255700252977797	-8.47324006935671	2.3866002275151E-17	1.64946164463848E-15
AT3G14390	112.704586795005	-0.641761232537319	0.127268124737929	-5.04259203833512	4.59267727875032E-07	7.39187363582818E-06
AT3G14410	18.7553939790532	-0.849416928874811	0.317120754437489	-2.67852834287529	0.00739464736016828	0.0364830697142796
AT3G14415	853.939560583813	-1.01591935110905	0.0739246108293384	-13.7426405051275	5.63813635691053E-43	5.45539440793066E-40
AT3G14590	112.324690450308	1.20963340183281	0.149937052386324	8.06760825680434	7.16886324972912E-16	4.15213491530966E-14
AT3G14595	243.517400132227	1.37354769908768	0.144569200736837	9.50097041477027	2.0794333461641E-21	2.0359880423246E-19
AT3G14680	130.776954741119	0.936556933575942	0.115722829151178	8.09310436363804	5.81629891986045E-16	3.42911472877364E-14
AT3G14990	817.800613104569	1.20747260220596	0.186931957010677	6.45942310515152	1.05102874766365E-10	3.07622275272588E-09
AT3G15010	208.617084889604	-0.628430648192603	0.107699614237133	-5.83503156110593	5.37803860830507E-09	1.19706843123153E-07
AT3G15210	37.2856885988898	0.612840623223449	0.231260953283184	2.64999609541959	0.0080492701106239	0.0391144590988634
AT3G15260	920.56230228137	0.971270110761539	0.1070773786509	9.07073111985804	1.18221052512516E-19	9.82130349888071E-18
AT3G15280	305.05566912445	0.655479317620092	0.131060996353552	5.00133018866926	5.69361033923318E-07	9.01387838980237E-06
AT3G15290	66.8319453797002	0.768935678300429	0.157019995208207	4.8970558003191	9.72832201271226E-07	0.0000147349142529562
AT3G15357	60.8533518651063	-0.595455587290362	0.181970731496037	-3.27226022775718	0.00106691325755212	0.00723697161792777
AT3G15450	123.932736087663	0.975519499318643	0.154973862327903	6.29473567132617	3.07924119558439E-10	8.30335056166683E-09
AT3G15480	66.5122759534957	0.614664281266336	0.162840548365443	3.77463897927266	0.000160239554698908	0.0013785462527418
AT3G15580	225.351801782397	0.679447242174582	0.0956970237615948	7.09998300330901	1.2477223325387E-12	4.70729005686448E-11
AT3G15670	5678.27100851815	1.19243486272913	0.178284611325876	6.68837794726742	2.25657734082451E-11	7.20746420955775E-10
AT3G15680	27.5621924429301	-0.767591390337502	0.242820916033236	-3.16114197605794	0.00157151878916719	0.0100232309278833
AT3G15730	426.929097895558	0.592367589642318	0.107994274046806	5.4851759028037	4.13058192401339E-08	8.05977960475638E-07
AT3G15780	75.2308007047104	0.921639426132369	0.157327292092722	5.85810264622869	4.68185255911205E-09	1.05351289664616E-07
AT3G15790	187.176346980225	1.02061034850222	0.116838887901796	8.73519396521515	2.43238384369206E-18	1.80226494796805E-16
AT3G15990	13.8533854981327	-0.977828323868025	0.378907980782869	-2.58064853067417	0.00986149242709273	0.0461484179041958
AT3G16150	42.0901354192895	-2.21470389447632	0.229228476080894	-9.66155659340841	4.3913994471049E-22	4.54302701292004E-20
AT3G16270	74.3088679660554	0.740627145098453	0.144970337435118	5.10881852247825	3.24179534416264E-07	5.40266379089476E-06
AT3G16850	32.0534428723107	0.810181614116052	0.247794905476205	3.26956525824882	0.00107712888515141	0.00729723765727166
AT3G16870	27.0527462818211	-1.05513368229484	0.25996474245952	-4.05875686184306	0.0000493346473056327	0.000492119838405307
AT3G16910	29.8970843214019	1.1787307086946	0.231175850406574	5.09884880545066	3.41725360809232E-07	5.66066511576139E-06
AT3G16990	83.42327014342	1.37326699837631	0.162406758623795	8.45572567307623	2.77356980355725E-17	1.8852251941617E-15
AT3G17110	1.43795559403186	4.69900212910873	1.30223511482396	3.60841300900102	0.00030807577863209	0.00245520275325545
AT3G17390	408.160893163975	-0.714091743877357	0.0904960590796726	-7.89086012296593	3.0011087738188E-15	1.6400411368952E-13
AT3G17430	34.0041572844486	-0.807712374801806	0.221387635127326	-3.64840779990837	0.000263870565465584	0.00214341083029303
AT3G17520	5931.11153702337	1.6582718136364	0.176727909260823	9.3831914866884	6.40053934273507E-21	6.05071676141662E-19
AT3G17790	191.452078646996	-1.73357920146254	0.159268345221291	-10.8846437693181	1.36430990938905E-27	2.64018043524006E-25
AT3G17810	145.447482290409	0.987481641852789	0.133961797603014	7.3713675056759	1.68886561123567E-13	7.17833344682572E-12
AT3G18130	598.390103400152	-0.704259444945257	0.100767134849263	-6.9889795517036	2.76892770441977E-12	9.92289581917227E-11
AT3G18210	30.0418985920497	-0.650805274973292	0.223751285501445	-2.90861021653924	0.00363039183028749	0.0202978637717195
AT3G18350	8.1583562502028	1.17567233216456	0.43147567728721	2.72477081340087	0.00643461359838922	0.0325070513144669
AT3G18570	259.800060745063	1.61378147563119	0.159277299487023	10.1318987754603	3.98828363372417E-24	5.33359979602674E-22
AT3G18580	83.7796941877412	-0.586553390345465	0.161114763513188	-3.64059368338057	0.000272010110256724	0.00219759052240317
AT3G18610	21.4006990015521	-0.953080421405578	0.277566047475494	-3.43370678825451	0.000595387864889551	0.00435849354230895
AT3G19000	27.1289683937894	0.787441986163222	0.246521875776888	3.19420734440577	0.00140215370478879	0.00911982059710194
AT3G19250	20.5279974200978	-0.710864932298501	0.272327764597333	-2.61032852581004	0.00904553076766015	0.0430277430876928
AT3G19290	31.0645704434243	0.781565298520295	0.237648040897428	3.28875127928208	0.00100632909958285	0.00687706994559135
AT3G19360	16.6735111276759	-1.65533881583463	0.315197753964129	-5.25174686372612	1.50663429679136E-07	2.66479866106679E-06
AT3G19390	1.21794347289702	3.5452285861015	1.33118573921371	2.66321106188799	0.00773988502688994	0.037890883573605
AT3G19450	12.8283213559538	-1.6771889854493	0.44144794238297	-3.79929052652438	0.000145110903936404	0.0012602583204065
AT3G19910	84.4784324885746	0.934409472567325	0.145187944518271	6.43586129459761	1.22775114217044E-10	3.56807041299674E-09
AT3G19920	739.806932766914	0.909573386505534	0.0838597637607736	10.8463623758859	2.07520769293835E-27	3.96919666757476E-25
AT3G19930	90.7336488273377	-0.68977884002778	0.160461796986535	-4.29871067744343	0.0000171794554749264	0.000192759115352704
AT3G19960	262.747408803506	1.11427383981018	0.121517556131536	9.16965313723099	4.74543499807206E-20	4.1082979096467E-18
AT3G19990	88.5910075637285	0.653799162199182	0.152603922104569	4.28428806535641	0.000018332526347261	0.000204165014140891
AT3G20020	24.7689426373702	-0.709200252529399	0.254351563325779	-2.78826771597641	0.00529907332315713	0.0277859283049447
AT3G20110	9.26424600743159	-1.75050331857762	0.459509400859664	-3.80950490958994	0.000139245341758883	0.00121573600137572
AT3G20250	139.384463312002	0.91072530528837	0.136041676751436	6.694458103103	2.16472293017766E-11	6.95459521064304E-10
AT3G20330	137.078647641075	-0.637497448304108	0.139336126505395	-4.57524881947556	0.0000047565433395651	0.0000607928371348146
AT3G20340	8.56190325199583	1.84503773931169	0.431936098269947	4.27155254377142	0.0000194116775831767	0.000215018642805167
AT3G20500	353.028438338146	0.68429466437369	0.0872191589459085	7.84569207779309	4.30572259405544E-15	2.30980286117681E-13
AT3G20660	141.993548278723	0.936833124804564	0.132799545635303	7.05449043762027	1.73234363786892E-12	6.43235225717964E-11
AT3G20898	48.1095007991641	-1.11493006446027	0.219635468027093	-5.07627513204171	3.84905834773017E-07	6.31237893936327E-06
AT3G21300	40.0083060688281	-0.59019804014001	0.208580994236525	-2.82958685809475	0.00466081467999307	0.0250377990435029
AT3G21370	1696.56841191434	1.55324129920476	0.220352793303495	7.04888409136461	1.80358304624338E-12	6.66677247812525E-11
AT3G21380	167.904996439853	2.29159180533654	0.223659297863539	10.2459044950356	1.23464620796284E-24	1.75074960989489E-22
AT3G21400	32.4393597924731	0.714817294168525	0.209879576699413	3.40584493932099	0.000659596304941648	0.0047628180948135
AT3G21600	18.6682763071804	1.58205424661368	0.303117385456563	5.21927913910562	1.79620871283578E-07	3.13650075556643E-06
AT3G21800	41.6808849508101	1.62297584107688	0.216827518201646	7.48510085130219	7.14922159729061E-14	3.23960181966483E-12
AT3G22120	2572.4506719738	0.870312484614914	0.094401869481767	9.21922933722206	2.99243151379268E-20	2.64637128872988E-18
AT3G22121	38.7025755066172	1.37989116924249	0.413946251857091	3.33350323393888	0.000857596746496606	0.00596221846285827
AT3G22310	528.677037460875	-0.702215461537984	0.0854132235608221	-8.2213904623087	2.01157181166218E-16	1.21883560861467E-14
AT3G22490	171.284934890875	1.00705262858712	0.13660496521756	7.37200603933587	1.68079400953215E-13	7.16661854182651E-12
AT3G22500	602.229489033982	0.973868795997626	0.203085114007676	4.7953726237208	1.62372718948144E-06	0.0000230247314998105
AT3G22550	20.3854224354117	-1.16690859263755	0.314347155810169	-3.71216526400588	0.00020549373387569	0.00171640702924951
AT3G22640	14069.5084832076	1.21527845647152	0.124161620682829	9.78787526925046	1.26935173394707E-22	1.39197111144635E-20
AT3G22740	21.1002745531725	1.54456538854293	0.302136883296929	5.11213782206453	3.1853328810958E-07	5.32361359338054E-06
AT3G23150	40.8881838996798	-1.1709427860332	0.231388843261617	-5.06049803235018	4.18162775062378E-07	6.80352075865584E-06
AT3G23175	17.4012986575199	1.43558330216392	0.304720051094308	4.71115470415702	2.46317158603142E-06	0.0000334572332110907
AT3G23180	29.0754179689153	1.95477261099417	0.236416632427231	8.2683379376696	1.35839394590339E-16	8.46372046066852E-15
AT3G23240	16.601164816937	1.60863819490347	0.381878347986757	4.21243624673702	0.0000252631031222864	0.000272315061113033
AT3G23340	57.5366970573167	0.893562622193607	0.168525946039315	5.30222581859978	1.14399206900707E-07	0.0000020658431168172
AT3G23370	13.2907580245915	-0.901505224423354	0.328392416165963	-2.74520719737861	0.00604727040709653	0.0309494557953736
AT3G23490	463.331413929671	0.727329701851333	0.0718717275773208	10.1198305142848	4.51196242781915E-24	5.84387952560608E-22
AT3G23800	24.8643126521645	-0.924253407030873	0.236190148517102	-3.91317509571721	0.0000910904345813378	0.000833804428730342
AT3G23920	158.833280524756	0.593790552884199	0.120085731374026	4.94472195897067	7.62526172957165E-07	0.0000117632956766275
AT3G24180	113.383398253701	0.751297568323209	0.126400218168187	5.9437996168926	2.78490008590696E-09	6.60069474251925E-08
AT3G24440	35.8555327118171	-0.815744209569887	0.201939990295864	-4.03953772789003	0.0000535566529805789	0.00052751699693266
AT3G24503	149.879012608764	0.763069220892731	0.153319926300447	4.97697356961555	6.45861366615699E-07	0.0000101178796375825
AT3G24520	118.926202904099	1.03050047274442	0.154386971889858	6.67478907144831	2.47588001472752E-11	7.86211396954692E-10
AT3G24927	216.794301513668	0.864836764702603	0.119720256121104	7.2238131851954	5.05496895275851E-13	2.01329744077299E-11
AT3G25290	40.7089569764646	-1.1841459791714	0.20742108555745	-5.70889876498802	1.13709497301063E-08	2.40103661245853E-07
AT3G25400	25.5670301492261	-1.51208424356917	0.293118223797626	-5.15861560560334	2.48782478778699E-07	4.23187486394087E-06
AT3G25530	20.2844503951569	-0.971803794275743	0.300836976600093	-3.23033360213421	0.00123645853893185	0.00820762974450768
AT3G25585	69.9869236634302	-0.605783201123298	0.163192441861903	-3.71207878386871	0.000205563976388932	0.00171640702924951
AT3G25700	45.5238907505969	-0.928060428616606	0.192428270298903	-4.82289024983195	1.41492833074653E-06	0.0000203623413057302
AT3G25780	3.8775250596008	1.91649725103711	0.701445961311228	2.73220940278074	0.00629111419451754	0.0319587823920998
AT3G25870	315.51929243306	0.701106879253955	0.126463489236074	5.5439469801847	2.95728415091366E-08	5.88914854701922E-07
AT3G25940	75.1906933870629	-0.920547205678429	0.163077228537329	-5.64485436706886	1.65321129891828E-08	3.40346341125241E-07
AT3G26330	18.1983371052256	1.18838120780181	0.313850309122755	3.78645861819751	0.000152809530212609	0.00132084285994073
AT3G26395	50.134428453691	0.65175763259976	0.209608642489685	3.10940247910739	0.00187466158657852	0.0116144287900678
AT3G26770	119.911949445221	0.915156023268157	0.127391524101186	7.18380622043002	6.77969395131533E-13	2.64891177684527E-11
AT3G27170	6.08370902719948	-2.255951557053	0.708759695544009	-3.18295689108202	0.00145779316879841	0.00943321787315697
AT3G27230	21.2680488104516	-0.833211938675288	0.289280303456342	-2.88029267364563	0.00397306164002713	0.0218717841087036
AT3G27380	87.5793719189392	-0.789542098515578	0.1355060107961	-5.82662048625746	5.65610362694059E-09	1.25556340836094E-07
AT3G27440	8.15005736854309	1.9813054133268	0.497786090483196	3.98023458510776	0.0000688472948891156	0.000655743574771895
AT3G27550	97.2340341085253	-0.798597570176723	0.151010255562015	-5.28836645699712	1.2341354062258E-07	2.21618922456421E-06
AT3G27660	6570.36917771748	0.938503180482089	0.212130782871648	4.42417252120331	0.000009681263422776	0.000114896899019655
AT3G27770	80.6802561088717	1.00727357788692	0.152953226868806	6.58550066910915	4.53355052125204E-11	1.38353195777504E-09
AT3G27890	27.2151917720718	-0.899373056384469	0.24648214927349	-3.64883647369752	0.000263430713379039	0.00214089516026275
AT3G28345	265.247261856319	-0.983378275645111	0.10758804277523	-9.14021902693739	6.23259702661703E-20	5.33958273389706E-18
AT3G28740	132.303640175941	1.76011000083246	0.303848206602474	5.79272795621672	6.92522343317933E-09	1.5028100297146E-07
AT3G29185	26.4437306449224	-0.712094431973797	0.244610826025603	-2.91113211767358	0.00360121707366688	0.0201800554063719
AT3G29260	2.44549598265645	2.62634506881721	0.833032747838206	3.15275128814901	0.00161739545959546	0.0102443349691512
AT3G29670	35.0400014340744	0.95072949171691	0.236967062254146	4.01207443208819	0.0000601875154691865	0.000583396842635621
AT3G30460	11.6539280478811	1.25263369786236	0.372249488475699	3.3650380635624	0.000765331002441763	0.00542860269907916
AT3G30775	137.467137805366	0.969774629131823	0.190235448020094	5.09775985088429	3.43696447581033E-07	5.68758839664026E-06
AT3G42950	30.123235114117	-0.726756884423579	0.22879246975016	-3.17648952877336	0.00149069170957054	0.00960830248069193
AT3G43580	24.5311697778576	-0.724378618320169	0.245951741460913	-2.94520629948574	0.00322739393206857	0.0184011794761164
AT3G43720	11.0758205427083	-1.16415603902703	0.373652662400372	-3.11561018071813	0.0018356475784186	0.0114200329112736
AT3G43800	17.3734578360589	-1.96910610075567	0.333517791916237	-5.90405114354502	3.54682128873461E-09	8.15967319977562E-08
AT3G44100	196.590506173184	0.917681375411089	0.105734758837029	8.67908893446789	3.98951655049361E-18	2.90369724509157E-16
AT3G44260	11.9482265237208	-1.57321941936652	0.539526203199579	-2.91592773443956	0.00354632630895105	0.0198886878472335
AT3G44300	77.2305924205351	0.917077422901983	0.227530899161478	4.03056211829557	0.0000556436206456069	0.000544810664285469
AT3G44430	226.7952401117	-0.923788314380591	0.114176271922655	-8.09089575990347	5.92275273840258E-16	3.479405706928E-14
AT3G45310	496.188327662713	-0.600285941608247	0.0927141537885893	-6.47458793591585	9.50710311608839E-11	2.79753737310443E-09
AT3G45638	29.0850109373819	1.09514279058569	0.223946061354639	4.89020786506008	0.000001007295500613	0.0000151453415809719
AT3G45640	116.601180582507	0.629663603841011	0.140524004125611	4.480825946848	7.43547310877751E-06	0.0000912051433007318
AT3G45830	35.1940586990561	-0.638810210943191	0.248487157053494	-2.57079769642046	0.0101464579144635	0.0472801944008529
AT3G45970	27.5218636176647	2.04308356581785	0.279681501647494	7.30503645676547	2.77191575774975E-13	1.14273790223623E-11
AT3G45980	122.530182980371	0.860676703660971	0.145861024013959	5.90066269916356	3.62044395841021E-09	8.31741378099017E-08
AT3G46180	22.942064405864	-0.925889573176815	0.281054207488576	-3.2943451779296	0.000986512729769707	0.00676131162165913
AT3G46590	42.4526062164813	0.681499419136671	0.233011376310175	2.9247474090256	0.00344735920275298	0.0194530399746428
AT3G46600	171.655698270885	0.614775791980308	0.104324982741778	5.89289138443457	3.79495867634339E-09	8.68195761713106E-08
AT3G46820	30.929013590199	-0.682788111316827	0.219603691026136	-3.10918322058424	0.00187605340228209	0.0116173838864801
AT3G46950	42.2253617867001	-0.62090665039645	0.20725215596967	-2.99589959627399	0.00273636515752511	0.0159758780509242
AT3G47340	60.228840385206	1.17308671924092	0.24619617081294	4.76484551066485	0.0000018899840050609	0.0000264356691320126
AT3G47342	5.52428915714669	-2.27949464027202	0.859749199302879	-2.65134837243271	0.00801711013817482	0.0389812133203777
AT3G47350	179.900484821464	-0.667205671010814	0.114673503568103	-5.81830719608708	5.94465758362206E-09	1.31429667463709E-07
AT3G47420	33.0230720371852	-2.10411271042809	0.292162993525905	-7.20184539812887	5.94030259664687E-13	2.34321432643272E-11
AT3G47570	12.7107988224615	-1.31935647521855	0.406097508951131	-3.24886621103928	0.0011586595957511	0.00777592480232958
AT3G47670	64.1788848815993	0.656134878032861	0.163939460176355	4.0022998570755	0.0000627297262547539	0.000603415945710203
AT3G47800	188.715591500535	-0.742979009971486	0.152504416103419	-4.87185242863814	1.10556736307622E-06	0.0000164277123353576
AT3G48115	88.9894388633661	0.869621632688958	0.150010990259565	5.79705281049239	6.74904434138283E-09	1.4723478829099E-07
AT3G48140	169.432304888124	-2.00674171412957	0.148932461550493	-13.4741727440611	2.21959113937349E-41	1.65954793870702E-38
AT3G48240	70.7604666964907	0.776638456852776	0.167912985844592	4.62524356258886	0.0000037415846374623	0.0000489231523860233
AT3G48270	406.774925180344	0.588279487070772	0.0910653129912283	6.45997326256855	1.04721482225883E-10	3.07052346013111E-09
AT3G48390	10.5337495151544	1.48452825017243	0.412356780243519	3.60010631884296	0.000318087091802025	0.00252520008351907
AT3G48440	15.1874933642126	-0.931015993490814	0.320603800937451	-2.90394558881869	0.00368492194333324	0.020553842334991
AT3G48530	322.122819151803	0.821135158821251	0.109840462589427	7.47570739837992	7.67896460788675E-14	3.44172449142041E-12
AT3G48580	80.7213921405078	1.22539700605055	0.13820442698213	8.86655393614128	7.54444059906033E-19	5.79899548663287E-17
AT3G48610	27.3062301810022	-1.04259638157731	0.271476090569548	-3.84047221024135	0.000122797873388294	0.00108772332760584
AT3G48860	40.8053359069458	0.740209668052608	0.215270747098289	3.43850559367753	0.000584934452865132	0.00429151954289855
AT3G49180	63.1905341662655	-0.734896529362863	0.183947419856359	-3.99514453606758	0.0000646547967299197	0.000619759179143618
AT3G49240	187.574447130997	-0.639074349096179	0.119329233705948	-5.3555556274751	8.52938997423201E-08	1.58890074389742E-06
AT3G49550	24.2148823722453	-0.905715744991342	0.271565330908289	-3.33516705524246	0.000852481699373367	0.00593920858661267
AT3G49660	23.4594890993936	-0.772856123923389	0.242599672725897	-3.18572616046603	0.00144391197589219	0.00935443406516369
AT3G49870	44.9950809952354	-0.806691953565928	0.192999913833219	-4.17975292083826	0.0000291825992002047	0.000309095025269908
AT3G50200	15.4056855788588	-1.79575957025785	0.430133480010776	-4.1748890837627	0.0000298131272799501	0.000314558133821616
AT3G50310	58.2456533940501	-1.34689128911436	0.19627720849655	-6.86218893895686	6.78132881748617E-12	2.29518678433806E-10
AT3G50340	6.43843499778791	-1.62983411601874	0.534197747124054	-3.05099399013424	0.00228085140034545	0.0136577082942418
AT3G50650	62.8581648754092	0.590994239562173	0.159102743168976	3.71454462563543	0.000203569944837256	0.00170321567783725
AT3G50740	107.313891324613	0.902808423268457	0.156039965683514	5.78575122926882	7.21889816045208E-09	1.56036341447144E-07
AT3G50970	2580.75367708814	1.01395077405602	0.108795022680465	9.3198268548923	1.1653030884908E-20	1.07685789340366E-18
AT3G50980	2005.99637964694	0.974267974441963	0.104093073929717	9.35958501042808	8.00504814685252E-21	7.52428782671869E-19
AT3G51240	9.4226617971608	1.91206319070395	0.403027505224071	4.74424987356856	2.09280390947406E-06	0.0000289768783728442
AT3G51370	220.627555897009	0.654136605434952	0.098349011120912	6.65117623430646	2.90759870242907E-11	9.17986392634469E-10
AT3G51410	14.8237401141596	-1.70096529505134	0.333757448930993	-5.09641148234876	3.46152303443639E-07	5.72247159733107E-06
AT3G51430	82.7851330264101	0.608387616734831	0.137424827200021	4.42705753487561	9.55272586990526E-06	0.000113781888366453
AT3G51770	23.9535596165757	0.821160756076411	0.308748623167065	2.65964183954297	0.00782237852839324	0.0382037720942816
AT3G51790	36.7896779240654	-0.925376716451421	0.211245374491621	-4.38057741466962	0.0000118365229655324	0.000137522319660692
AT3G51810	1823.53059919342	1.45265233531071	0.170974750245994	8.49629745456957	1.95734017329798E-17	1.36424951316011E-15
AT3G51860	250.344001540485	0.904245206362644	0.119903678678624	7.54143005725689	4.64845370877173E-14	2.13582164959738E-12
AT3G51870	29.4417829167591	-0.70538729477193	0.251170491508606	-2.80840034406574	0.00497882894187884	0.0264097895082119
AT3G51880	754.73474456185	0.594825089375009	0.0813425790594968	7.31259195678973	2.6203783124991E-13	1.08570788066241E-11
AT3G51890	54.0850670597807	0.733855296313546	0.17640260035511	4.16011609146491	0.0000318085871230853	0.000333473199227297
AT3G51895	19.43720169051	1.18518299218591	0.314245210214854	3.77152285431998	0.00016225429379624	0.00139078732603145
AT3G51920	14.7616070334731	2.07662272985232	0.426441725000864	4.86965183777014	1.11795051112054E-06	0.0000165668179796593
AT3G52040	125.543928701121	-0.747355132120757	0.140116917952107	-5.33379653965989	9.61802878571415E-08	1.77362057731179E-06
AT3G52070	17.4762723335997	1.03098911821327	0.327324029461699	3.14975078337141	0.00163409792378635	0.0103342377672271
AT3G52105	52.1740769447773	0.714766634323196	0.202601755939833	3.52793899049652	0.000418808672681525	0.00320716194457095
AT3G52110	10.3603349573225	1.86601365828545	0.404154931948795	4.61707506398034	3.89186523835203E-06	0.0000506866914534067
AT3G52210	18.4255593404351	-0.915818965181847	0.293776581504267	-3.11739948940942	0.00182454149255146	0.0113681375041587
AT3G52230	380.427213604441	0.660157203066659	0.0883635365501705	7.47092328849739	7.96340710980988E-14	3.54986676285265E-12
AT3G52240	77.3630356185628	0.674614163522734	0.159557829611338	4.22802293792792	0.0000235753762123533	0.000256182350814544
AT3G52340	37.4162055136685	1.20209824203019	0.203377701581834	5.9106688328194	3.4072142543931E-09	7.89369961556508E-08
AT3G52420	29.5007996601586	-0.772864720651127	0.277624673802537	-2.78384737950502	0.00537183045401545	0.0280779279116937
AT3G52561	4.77717818661004	-2.97770092808451	1.06529970079207	-2.79517672432513	0.00518713510682933	0.0273296557886725
AT3G52910	47.3265546110188	-0.79257990891132	0.213222738289183	-3.71714534420989	0.000201486540322826	0.00168836072428434
AT3G53040	1175.12914842548	1.34951319824786	0.139764730861669	9.65560617423238	4.65398615309984E-22	4.7845886395212E-20
AT3G53270	41.9422097878116	-0.63519521607942	0.20962371171156	-3.03016872897204	0.00244417151014655	0.0144879917731174
AT3G53410	37.8860709295046	0.927271759021121	0.192459686490392	4.81800514139055	1.45000635368304E-06	0.0000208261452562417
AT3G53420	51.3162013985679	-0.714877326863473	0.26987296706396	-2.64894010927018	0.00807446392901457	0.0392252974507858
AT3G53490	11.1142696587481	1.07794341196721	0.353869432359082	3.04616141829788	0.00231783363987689	0.01384388000811
AT3G53540	26.3717369564084	-0.694550134835115	0.263972116974792	-2.63114961835701	0.00850965636118595	0.0409164973648488
AT3G53800	23.8957419609087	-0.88513941881543	0.253657413876368	-3.48950738434496	0.00048391168833605	0.00364629563052665
AT3G53890	584.807306885574	-0.619692244366044	0.102821130701386	-6.02689583492092	1.67138645863569E-09	4.10337848628337E-08
AT3G53990	207.050572787583	1.26222963966853	0.135292554996701	9.32963118110459	1.06239946662954E-20	9.87311233140638E-19
AT3G54140	200.324950891707	0.809851520792627	0.133307248023079	6.07507493255297	1.23929837410596E-09	3.08866953873773E-08
AT3G54300	73.5138325783076	0.613267763178965	0.155961984701703	3.93216183002491	0.0000841853597335462	0.000781029318813932
AT3G54400	29.0091679813713	-2.18713104629452	0.283109076721609	-7.72540065342096	1.11502074491502E-14	5.52439043165879E-13
AT3G54440	94.3272751706353	0.604797129986094	0.138052405401691	4.38092424558859	0.0000118176955798404	0.00013751678525944
AT3G54470	359.272961069426	-0.774895517677364	0.120414806486563	-6.4352178962629	1.23296324860325E-10	3.57689814396382E-09
AT3G54680	84.5637563751283	0.702459973034789	0.153701677757192	4.57028175154009	4.87068932554293E-06	0.000062058844861236
AT3G54690	11.8211905543589	0.813941306629963	0.319151414273216	2.55032962483811	0.0107621112104799	0.0494900663408399
AT3G54820	12.1389311300325	1.35623156902156	0.358984800011822	3.77796377166079	0.000158115873011785	0.00136384268231298
AT3G54940	1646.89561893829	0.729160299354387	0.124135301884758	5.87391570555257	4.25619853640564E-09	9.68329318469382E-08
AT3G55010	161.758484434442	-0.614712429394062	0.115260662159857	-5.33323701144025	9.64772524540988E-08	1.77710450797029E-06
AT3G55070	39.0825944154548	0.587457710708173	0.201373948027169	2.91724781911171	0.00353135076867824	0.0198385207629742
AT3G55170	102.594139382043	-0.594056320471017	0.133908205210444	-4.43629514365775	0.0000091520347110128	0.00010924660301992
AT3G55340	93.8566070245327	-0.774722747962126	0.144238387865114	-5.37112733599473	7.82459307168198E-08	0.0000014692549250696
AT3G55410	70.5132155557817	-0.755181813715765	0.179132619152236	-4.21576939638209	0.0000248928031681448	0.000268675668840429
AT3G55430	57.2378577886939	0.646809604757013	0.17885722402287	3.61634598932558	0.000298790952281507	0.00238814984163193
AT3G55450	97.6363937204931	0.676767292569549	0.130269542934933	5.19513062932583	2.04576139839217E-07	3.54693429896868E-06
AT3G55460	204.601849808416	0.608588399669292	0.114787677053502	5.30186179641594	1.14627607224865E-07	2.06744463951953E-06
AT3G55510	120.973713743651	-0.728183965073095	0.148976831392154	-4.88790074448747	1.01916887597467E-06	0.0000153098710875867
AT3G55720	24.8741340639698	-1.10493836427713	0.279307984617798	-3.95598559700722	0.0000762197532465099	0.00071642212637248
AT3G56350	2086.51037989966	1.58925062539102	0.130599382593015	12.1688984575339	4.55183730968041E-34	1.74123655597519E-31
AT3G56880	266.075928286121	0.978800783053431	0.119007477179912	8.22469987809006	1.95680215812082E-16	1.19212735921961E-14
AT3G56990	72.9544661647001	-0.769085686601378	0.194898954925806	-3.94607393812938	0.000079443090860057	0.000743321616357837
AT3G57020	317.499800085913	2.26571463220865	0.214101793279836	10.5824178186462	3.59557963130639E-26	6.22565151109041E-24
AT3G57030	140.000106186538	0.822197257568878	0.119233563372685	6.8956863680989	5.36053449436969E-12	1.84854154922195E-10
AT3G57450	43.9410507141924	-1.27041949537892	0.211657127208247	-6.00225237928779	1.94598904275263E-09	4.67976224623363E-08
AT3G57490	187.839032195922	-0.718941095524511	0.128004343707709	-5.61653671039611	1.94822873018157E-08	3.96614039390552E-07
AT3G57520	379.141857010162	-0.625842010313141	0.135667610850205	-4.6130539661685	3.96795225145834E-06	0.0000514738537730585
AT3G57530	16.2513912610973	0.907637508633012	0.287337379047609	3.15878676015426	0.00158427363164092	0.0100889341722266
AT3G57560	46.4527633992335	-0.700675411883643	0.185096305016885	-3.78546406866266	0.000153422001911057	0.00132544039361081
AT3G57610	200.817333085294	-0.65397817109074	0.108799355051654	-6.01086440981433	1.84536702120572E-09	4.47705636162431E-08
AT3G57880	65.9565939250095	0.861858187799147	0.184607724372587	4.66859223105795	3.03270626341141E-06	0.0000404582200542208
AT3G58140	62.1411484957796	-0.589392690231424	0.174510809879721	-3.37739931777095	0.000731747360335452	0.00521738722590284
AT3G58450	821.430549442474	1.36931354472335	0.114212909718142	11.9891310719829	4.05132622874693E-33	1.36000541095221E-30
AT3G58680	1201.44824472587	0.633360555636156	0.0878999274620059	7.20547301827889	5.78426974154063E-13	2.28715031198562E-11
AT3G59020	100.27189794323	-0.798324283531061	0.155250572440789	-5.14216644087114	2.71588345688461E-07	4.59132240311356E-06
AT3G59068	32.1255477138041	-1.14804748536614	0.264270918206093	-4.34420666927425	0.0000139779877069124	0.0001593374357526
AT3G59140	101.548726817788	-1.02664153600965	0.176314172364533	-5.82279644478637	5.78710240990565E-09	0.0000001282911691921
AT3G59350	108.967892767782	0.605693759993084	0.127483601335104	4.75115037267386	2.02262642989441E-06	0.000028099816001126
AT3G59670	145.376763186333	-0.986009869534365	0.123914101495379	-7.95720468966263	1.7596946958193E-15	9.87891401076167E-14
AT3G60200	16.3231924059156	0.832634388326219	0.30224572383518	2.75482603280856	0.00587233501216468	0.0301856370672178
AT3G60290	174.984748496515	-1.2496338567859	0.134723347483822	-9.27555527772166	1.76696247260072E-20	1.60578816087344E-18
AT3G60750	300.995084276521	-0.748417120831811	0.126053095345655	-5.93731648381619	2.89725058644786E-09	6.82763250665914E-08
AT3G60980	13.5514450226212	-1.19476000198316	0.335006422161753	-3.56637939736655	0.000361947263910876	0.00282566233700522
AT3G61040	18.7471098171425	1.36663655847428	0.391778091071746	3.48829245335215	0.000486116055728156	0.00365740956345549
AT3G61070	410.807612787779	-0.624687060421838	0.0845952476826931	-7.3844226186909	1.53116373905973E-13	6.56749989174523E-12
AT3G61150	16.0756073507054	1.1316453488962	0.344869115957426	3.28137631505369	0.00103301819558668	0.00703316071986971
AT3G61190	10.6168957907128	-1.34252188762284	0.437105367599012	-3.07139190487917	0.00213063294749108	0.0129085750840813
AT3G61260	126.422679279005	0.842173701068653	0.13129417822474	6.41440246975064	1.41376263275197E-10	4.05846100281626E-09
AT3G61550	11.6849592069785	-1.2506347612019	0.397637829640613	-3.14516041477299	0.00165995782872821	0.0104735889239549
AT3G61820	86.8540334259058	-1.37914491854507	0.153659809876972	-8.97531319119346	2.82546795322022E-19	2.2671279201229E-17
AT3G62090	399.293762618162	0.719695908791674	0.108972520951944	6.60437973265805	3.99185121050928E-11	1.23477619355172E-09
AT3G62260	32.6219771068771	1.11872704661909	0.232684366888121	4.80791667089951	1.52511307786005E-06	0.0000217765494945486
AT3G62290	530.235816364145	0.69694346522496	0.100198041047436	6.95565959113923	3.50916273863103E-12	1.23602179631139E-10
AT3G62370	1.65644216048644	2.75122812611457	1.05762752940591	2.60132045509442	0.00928656616213156	0.0438950364370408
AT3G62460	49.343706712339	-1.26042091384475	0.210578273391469	-5.98552212222577	2.15696801539865E-09	5.15697193100181E-08
AT3G62530	202.404453808893	-0.59290569028563	0.103167360044619	-5.74702783932053	9.08257801802267E-09	1.94783997155743E-07
AT3G62580	141.80287240562	0.670113180212716	0.128178937324764	5.22795081780766	1.71399087119219E-07	3.00249582963155E-06
AT3G62660	31.3657130707166	1.78503992595963	0.254069892035872	7.02578299087718	2.12869092055462E-12	7.76382194062151E-11
AT3G62700	371.064847284903	0.736901574936761	0.0907847244209673	8.11702166456726	4.77763507947187E-16	2.8268819936055E-14
AT3G62720	40.103283476911	-0.61682738348746	0.200576128461095	-3.07527814112288	0.00210306327621467	0.0127697629495958
AT3G62770	119.692255230033	0.668367652548288	0.118001299542336	5.66407026990828	1.47823823820548E-08	3.05855858870967E-07
AT3G63000	91.9353877401448	0.692892801048194	0.155714935564228	4.44975171159734	0.0000085969618887476	0.000103370925517551
AT3G63040	129.698943194193	1.82644877343208	0.169208299073265	10.79408506223	3.67100588786648E-27	6.94073285626618E-25
AT3G63200	5.99143965855905	-1.46143694864008	0.550282056800047	-2.65579611506598	0.00791214347840411	0.0385506066576627
AT3G66654	93.1637676782762	0.668518788500139	0.137753906121644	4.85299333660855	1.21611778491629E-06	0.0000178606441465073
AT4G00700	1.46369982608682	3.97052830572047	1.27711585946327	3.10898050188582	0.0018773410704337	0.0116179019065327
AT4G00752	59.6629845928713	0.753570927010522	0.158854658605314	4.74377606314226	2.09770737351621E-06	0.0000290203436391658
AT4G00895	45.559600521711	-0.643558776957572	0.201770627165709	-3.18955630954664	0.00142491376271649	0.00923499073401245
AT4G00905	3.27391088412585	-3.64925046096407	1.12433242071065	-3.24570420077142	0.00117160505752414	0.00784679625049452
AT4G01026	14.1988930081559	2.13845775015128	0.368073993255861	5.80985831472414	6.25257356449286E-09	1.37131443416457E-07
AT4G01120	132.061481298396	1.31300736884445	0.145165875664797	9.04487616549996	1.49834904821018E-19	1.23850972331705E-17
AT4G01410	203.745628966553	1.11241765167927	0.111934721411835	9.93809282453494	2.84216339238409E-23	3.38773519140043E-21
AT4G01450	27.353036417056	-1.032527868688	0.252322915484251	-4.09208916560907	0.0000427504197969218	0.000431412058429182
AT4G01525	3.88953503884288	2.09208246002911	0.606038744661792	3.45206057938858	0.000556322808018361	0.00410172741779203
AT4G01560	191.328527638505	-0.730824125498932	0.100015033350148	-7.30714274663444	2.72882623187518E-13	1.12780057005314E-11
AT4G01870	53.2656979098552	1.16648747457503	0.323522643927851	3.605582163934	0.000311453925920211	0.0024773238043818
AT4G01970	98.0113031183649	1.24562250072819	0.1772594519108	7.02711470277483	2.1084803271131E-12	7.72436367498515E-11
AT4G01990	36.6417100583881	-0.726073425526119	0.208305272017012	-3.48562193599603	0.000490994391949366	0.00368279377709764
AT4G02110	4.00959045703202	1.91074635950881	0.685566634868364	2.78710523868434	0.00531812051506387	0.027859160621747
AT4G02120	1.2869766890543	-3.65323977243963	1.25505688911247	-2.91081607864252	0.00360486146476552	0.020189433515127
AT4G02280	377.030162211958	1.41029899805162	0.127827330447537	11.0328440178952	2.65338976674009E-28	5.59559080424458E-26
AT4G02380	464.212314877713	-0.837359111664333	0.140926963616107	-5.94179488564977	2.81918037936451E-09	6.66274397416191E-08
AT4G02555	4.60403130764742	-2.79777626544974	0.924941253475602	-3.02481509494435	0.00248785174147215	0.0146939580953233
AT4G02690	134.693784826441	1.44749971823993	0.143059968821759	10.1181324878058	4.590914140451E-24	5.87625701810295E-22
AT4G02820	57.8023876015678	-0.609118549142898	0.179961573334985	-3.38471451352045	0.000712523196020516	0.00509356542865774
AT4G02880	153.701771057301	0.628703244759361	0.130166034007965	4.83000999109252	1.36526199791127E-06	0.00001971658876527
AT4G02940	91.4392016139866	-0.716863050703881	0.148057957512672	-4.84177319981284	1.28685593465475E-06	0.0000187157323334536
AT4G03050	277.395901452502	-1.03546887339392	0.126262978373284	-8.20089060732165	2.38612592456623E-16	1.43770642246117E-14
AT4G03140	24.569239747016	-0.891381987450371	0.25779586706911	-3.45770472422434	0.000544798136703873	0.00403302635042395
AT4G03200	166.819936522537	1.40847094376255	0.125669306739125	11.2077561363999	3.73543069831279E-29	8.41699993925303E-27
AT4G03292	15.4742547890352	-2.32419380683335	0.425613579185668	-5.46080745656719	4.73973878094583E-08	9.1506999070162E-07
AT4G03560	38.0342398003008	0.679229437360665	0.205276667313297	3.30884871744343	0.000936804414883028	0.00643940485600122
AT4G04077	6.98429551010932	2.84813367009023	0.540068846095013	5.27364925913383	1.33737388986943E-07	2.38336545118768E-06
AT4G04205	27.0759084791109	-2.02748778930874	0.340513660470524	-5.95420397086902	2.61340702684833E-09	6.20316481740666E-08
AT4G04465	27.823122078123	-0.915695320898544	0.286988275182505	-3.19070638100537	0.00141925435348615	0.00920384192008445
AT4G04610	50.9465505484481	-0.961449452580091	0.210677772348938	-4.56360175950445	5.02834201103492E-06	0.000063919009072267
AT4G04692	250.270723872916	0.981986030482699	0.139606951127017	7.03393364410109	2.00790643126671E-12	7.3723332339076E-11
AT4G04810	22.5580868156057	1.70302242236587	0.328660940668035	5.18170007943235	2.19872562888845E-07	0.0000037775810582244
AT4G04840	20.6134433964171	1.53178605194199	0.3068182551459	4.99248667982153	5.96068257826352E-07	9.40050505559507E-06
AT4G04870	173.151916972461	0.821272264289158	0.110721980544374	7.41742750853359	1.19417009650456E-13	5.22417657377752E-12
AT4G05070	75.4300673552678	0.829297703035984	0.175997644540815	4.71198182907309	2.45319258991224E-06	0.000033349227199559
AT4G05320	1306.33565283559	-1.05136778530704	0.101649319926487	-10.3430872539767	4.4980861391152E-25	6.78798338553266E-23
AT4G05390	108.72115347522	-1.27048234882113	0.144001657150743	-8.82269255756673	1.11739821965031E-18	8.4700844769714E-17
AT4G05400	85.3444411882192	-0.679363307977716	0.144051835925365	-4.71610308618145	2.40404664601411E-06	0.0000327081582136362
AT4G05410	121.706801434748	-0.639204868954707	0.142291368571788	-4.49222518112346	7.04828403447821E-06	0.0000872574011204823
AT4G05440	46.1844240725404	-1.08730372797269	0.222542269766911	-4.88583013515376	1.02993968177707E-06	0.0000154434620105296
AT4G05450	19.4204771833943	-0.854046668320507	0.300363890446924	-2.8433733064575	0.00446387525368306	0.024137502974304
AT4G05755	11.3844225935021	1.23113897232547	0.380346214367295	3.23689030104708	0.0012083985410293	0.00805713319878026
AT4G05785	23.3053804853328	1.87502603945567	0.308058553903974	6.08658975929668	1.15341006596511E-09	2.88773853501676E-08
AT4G06255	14.2427795935959	-1.28501724343454	0.403416536263207	-3.18533606811829	0.00144585994620539	0.00936336624217814
AT4G06305	47.9484741849879	-1.31508820109131	0.234210883994393	-5.61497475549769	1.96590944427292E-08	3.99718720010449E-07
AT4G06310	2.31354601361212	-3.61674944241963	1.18003635960395	-3.06494745944396	0.00217708239047243	0.0131367675131625
AT4G07070	36.8467909342326	-1.68012722832432	0.269057077995051	-6.24450113278649	4.25154848921596E-10	1.12253163883007E-08
AT4G07408	46.4258504796648	1.47645758921719	0.223789545621269	6.59752708786439	4.18072323821415E-11	1.28539657094177E-09
AT4G08290	39.7396095058992	0.747974995701937	0.241579758613537	3.09618239539058	0.00196029739023593	0.0120541801016788
AT4G08950	40.6884823186238	-0.95086197562786	0.218305786717346	-4.35564255957631	0.0000132677132402844	0.00015219010815163
AT4G09365	4.76410909741771	1.90516816347745	0.677424882060609	2.81236815170158	0.00491781805324473	0.0261790256174183
AT4G09600	1825.77648823577	1.12202473739897	0.106420919704196	10.5432723238787	5.45665157241954E-26	9.24872759519244E-24
AT4G09610	810.171521021129	1.915664981334	0.185581322288063	10.3225096023428	5.57466680697161E-25	8.33615402798872E-23
AT4G09650	26.4369963971811	-1.00824264211917	0.240025881922031	-4.20055801501724	0.00002662579282679	0.00028532095518428
AT4G09720	29.4440482999979	-0.806007435494847	0.226894003001513	-3.5523523091506	0.000381803284874527	0.00296379529631954
AT4G09750	10.5983264919968	-1.92576672858782	0.465129260270952	-4.14028291289609	0.0000346877744724593	0.000359986878421125
AT4G10020	1882.71519646019	1.06636858203435	0.0901050070977706	11.8347316800859	2.58167779666528E-32	7.86407742173097E-30
AT4G10250	2.49854772145915	-3.6152437783758	1.16572895980786	-3.10127302573978	0.00192690532960334	0.0118843891138528
AT4G10270	35.2863687662968	-0.991930680220957	0.24779155153404	-4.0030851499176	0.0000625217867137878	0.000602119947104857
AT4G10380	45.3728603922628	-1.68770167789475	0.23637300298809	-7.13999338570736	9.33354102659025E-13	3.58708916697156E-11
AT4G10450	581.741151007688	-0.608409994217209	0.0783586424423455	-7.7644274486361	8.20148636343648E-15	4.1702609636301E-13
AT4G10490	8.22847480365134	1.61128996608757	0.461178586331915	3.49385252013394	0.000476103950312621	0.00359404950834892
AT4G11140	154.343451960158	-1.38460958220835	0.130827157075593	-10.5835027922246	3.55417230905011E-26	6.21942343740057E-24
AT4G11600	2957.27641533517	0.921110563887135	0.0862289075456407	10.6821550928219	1.23373769676989E-26	2.28019678361437E-24
AT4G11910	206.176494401982	1.0196965772569	0.120530139736808	8.46009620069743	2.67157045792449E-17	1.82418100340045E-15
AT4G11990	52.9670869835204	-0.756003149582967	0.204769171491244	-3.69197738154297	0.000222517258213348	0.00184114003035783
AT4G12000	19.9350538686098	1.2669234969174	0.269607179115709	4.69914599853316	2.61251645031062E-06	0.0000353108324495968
AT4G12070	17.7140134597042	0.784511204899945	0.282639719875666	2.77565801878467	0.00550901211344088	0.0286221542179371
AT4G12110	19.9105780255781	0.738064252387427	0.248145625615016	2.97431901351545	0.00293639620899822	0.0169833970611152
AT4G12130	114.197981692683	0.871010080287358	0.136140517479134	6.39787549228947	1.57553673398505E-10	4.4682765064345E-09
AT4G12290	227.331507935939	0.586150568252505	0.109364771619257	5.35959212069799	8.34100537917832E-08	1.55733481818507E-06
AT4G12300	32.7921004351717	-0.737659299317189	0.227570045161944	-3.2414604426178	0.00118918936995735	0.00794658617717256
AT4G12460	14.287913569971	1.02324552445554	0.341995123016458	2.99198864425414	0.00277166572825439	0.0161384529430288
AT4G12600	1017.28528616537	-0.607085119440402	0.0735575103554575	-8.25320373822794	1.54203836475237E-16	9.49999590330025E-15
AT4G12680	133.529761258798	1.13247237423401	0.167775926265928	6.74990983175392	1.47937063850655E-11	4.85711928798287E-10
AT4G12690	7.76235981841677	-2.13332175420466	0.519927837990466	-4.10311123645544	0.0000407631139944497	0.000414921078028901
AT4G12910	435.366252966367	-1.7336861557949	0.139060621616204	-12.4671250253701	1.1282356790289E-35	5.01576991468821E-33
AT4G12990	11.726795777322	-1.18431676933912	0.395356371256741	-2.9955676838455	0.00273934499817943	0.0159842092497529
AT4G13010	190.088699844927	1.05041949507215	0.166320574991814	6.31563169574086	2.69060143964107E-10	7.33958591719005E-09
AT4G13020	7.53902217272991	-1.9250246082072	0.567802861239764	-3.39030452224919	0.000698150244884169	0.00500168701136746
AT4G13030	44.9583418338755	0.901972921115973	0.206349950238753	4.37108378302182	0.0000123631338216341	0.000143036264560038
AT4G13100	17.3004096181167	-1.05368745295713	0.297118590513109	-3.54635316200666	0.000390602356456107	0.00302211578614605
AT4G13180	64.670338433506	0.805578764046323	0.194536349154607	4.14101923649288	0.0000345765958275122	0.00035905961159517
AT4G13250	167.670538785407	1.16805169794769	0.133240401596231	8.76649787867894	1.84309581257232E-18	1.38434169045672E-16
AT4G13530	106.567259470384	0.922760661751923	0.135649168961045	6.80255300360089	1.02781181456131E-11	3.42236367160304E-10
AT4G13720	38.0002690339595	-1.15836642386782	0.224197318978903	-5.16672736830018	2.38228358944809E-07	4.06495671813606E-06
AT4G13750	55.8892810244928	-0.781666982752477	0.194725033987344	-4.01420899381269	0.0000596454806652615	0.000579508866782567
AT4G13830	101.993566077538	0.717870401255788	0.147395716070283	4.87036136731061	0.0000011139433446336	0.0000165223210783391
AT4G13980	33.4921690168245	0.62790092834562	0.213886255474822	2.93567684819998	0.00332820837932402	0.018871320107377
AT4G14240	13.6605090784172	-1.24826282586243	0.396095293151096	-3.15142049765852	0.00162478388740764	0.0102871709638061
AT4G14290	18.1446033997352	1.12680882555916	0.279508082076394	4.03139979777468	0.0000554456346746744	0.000543195500157069
AT4G14385	46.4493855993624	0.588115532851995	0.18746481914064	3.13720481287094	0.00170566931126887	0.010720884410035
AT4G14440	50.6556212501579	-1.04127971723617	0.200657529976603	-5.18933786017193	2.11043174723252E-07	3.64265391502915E-06
AT4G14465	157.373439773499	-1.16930753845305	0.120152365774574	-9.73187278431846	2.20495471129465E-22	2.33995484168295E-20
AT4G14740	10.4924728788663	1.12558518143822	0.395360497382214	2.84698443291886	0.0044135520566739	0.0238968129625507
AT4G14960	111.863306734663	-0.929420577083201	0.128193969854231	-7.25011151569801	4.16428628144148E-13	1.67888100596644E-11
AT4G15093	25.1069742453923	0.641306745258256	0.234642194667448	2.73312626557709	0.00627362768031802	0.0318995059392739
AT4G15160	5.08609992018628	-2.30064723777824	0.644088391488495	-3.57194333600925	0.000354342089311709	0.0027756693801234
AT4G15475	45.1739862525981	0.59097588685909	0.207183372477131	2.85242912977643	0.0043386485705314	0.0235688343251886
AT4G15490	13.8263222702424	1.09525535252583	0.326404849082065	3.35551189146231	0.00079218250675187	0.00559734108829962
AT4G15550	217.243533526026	-0.909412291402566	0.138610232630484	-6.56093186010977	5.34725532419797E-11	1.61983430621975E-09
AT4G15560	49.2247237152631	-0.863024733773513	0.197694638407144	-4.36544329541274	0.0000126865210705287	0.000146339821240621
AT4G15563	26.5757932580327	1.15103766853142	0.272032988968784	4.23124295657946	0.0000232403475056658	0.000252831002725328
AT4G15620	90.6187848438698	1.47937990670756	0.144234962003152	10.2567358576711	1.10374762643274E-24	1.5787430180167E-22
AT4G16110	17.78543831114	0.843374780464947	0.288526173643737	2.92304427641396	0.00346627222433216	0.0195396544955585
AT4G16120	38.1637466394199	-0.609734021356886	0.218124468487842	-2.79534902977138	0.00518437096523676	0.0273296557886725
AT4G16140	3.53585231699948	-2.0302523922888	0.694534329257575	-2.92318508497492	0.00346470499362755	0.0195375154063008
AT4G16141	59.1774667639022	-0.933315878430311	0.174746195883369	-5.34097966317523	9.24456279985446E-08	1.70666457345461E-06
AT4G16150	70.0631266132122	0.653070337013349	0.185056780306686	3.52902679886166	0.000417090891031904	0.00319847462311599
AT4G16160	820.558730733285	0.812118220525385	0.118838028757324	6.83382439962705	8.26802237083905E-12	2.76987168997824E-10
AT4G16520	209.897010894702	0.782384096666582	0.101461253762729	7.71116133155834	1.24677931969335E-14	6.12187254615995E-13
AT4G16620	12.6179566662395	1.37345915154523	0.348123338953239	3.94532338933391	0.0000796923517159295	0.000745229956438502
AT4G17100	16.1348764138156	-1.03639134819599	0.343341192030165	-3.01854648452706	0.00253990433112715	0.0149584269039422
AT4G17170	180.891079798176	0.58814804818068	0.132142811182592	4.45085164237946	8.55304166473444E-06	0.000103031762168161
AT4G17420	45.983723873387	0.741808985325167	0.175087501181532	4.23679006393526	0.0000226737950924374	0.000247157889645794
AT4G17460	7.65637192559527	-1.2095114078216	0.467521847079632	-2.5870692789584	0.00967961282833063	0.045426519661401
AT4G17530	141.918061341425	0.734181580277821	0.115237063455152	6.37105422738885	1.87733244383539E-10	5.19869383310579E-09
AT4G17550	308.304690212878	0.610395806233211	0.0888589602630434	6.86926568155081	6.45332212776899E-12	2.1886741377252E-10
AT4G17840	84.794086451297	1.1562733821862	0.177195172321806	6.52542260060152	6.78100680053248E-11	2.03913676164458E-09
AT4G17870	104.954708541895	-0.913982721167908	0.13751855355806	-6.64625025147626	3.00653916429214E-11	9.45593933335401E-10
AT4G17900	36.5969265991608	0.760449568169813	0.205334192965942	3.70347265199979	0.000212668117262895	0.00176854290235458
AT4G18220	37.9940865637601	1.03403494304133	0.196730523756333	5.2560981554752	1.4714377782581E-07	2.61096871786057E-06
AT4G18280	127.962927273187	1.04230457124469	0.13285314014269	7.84553959451177	4.31095798152642E-15	2.30980286117681E-13
AT4G18440	147.493055946413	-1.03225425869949	0.132353474500059	-7.79922297165708	6.22895205084892E-15	3.24240608494981E-13
AT4G18530	47.9786896726946	1.10566167278544	0.195925198656575	5.64328468398538	1.6683613801816E-08	3.4303595428259E-07
AT4G18620	58.5026017627642	1.09498737319134	0.171007631627286	6.40314916224257	1.52204359668325E-10	4.33901128628123E-09
AT4G18650	306.766402104984	0.768187936113877	0.101339655962985	7.58032903125768	3.44679700736372E-14	1.60612929105172E-12
AT4G18660	555.556842342128	0.602253766234406	0.0968980452747882	6.21533452534058	5.12154205467334E-10	1.34146887352423E-08
AT4G18670	27.9077098602435	-0.636858283803248	0.236722863042887	-2.69031168184152	0.00713853122097433	0.0354534118519948
AT4G18690	1940.92869459154	0.608874686106541	0.0744969045649091	8.1731541687887	3.00429676798593E-16	1.80356487359856E-14
AT4G18880	49.3677720339072	0.789809897546241	0.170793584254297	4.62435343221254	3.75768677405671E-06	0.0000490946701719291
AT4G18920	118.599993969207	1.19420531668328	0.159196838682503	7.50143863764133	6.31211778092704E-14	2.86817749664279E-12
AT4G19010	32.8887268057284	-0.696423716993167	0.250506228026018	-2.78006547973265	0.00543479385514355	0.0283349997221097
AT4G19160	35.9657768905809	-0.794522776216165	0.229901242566325	-3.45593076116999	0.000548396168477664	0.00405418812372543
AT4G19170	18.6960816729789	1.29309451289071	0.406670997835095	3.17970674027523	0.00147424165218255	0.0095209269480765
AT4G19390	31.9143964127944	1.67719441151226	0.220964882936165	7.59032109186682	3.19113716289479E-14	1.4954705183036E-12
AT4G19410	62.0257101860894	-1.17536139289977	0.184189291310934	-6.38126888123814	1.75626627707336E-10	4.88812588690012E-09
AT4G19450	24.6188755296477	-0.925411161765819	0.267957866914273	-3.45356966907743	0.000553219385826014	0.00408412836894364
AT4G19550	27.0052942625709	-0.841917893805503	0.245430881444787	-3.43036658161904	0.000602766315747689	0.00440466598300033
AT4G19810	35.0158018989477	1.84195265826556	0.261265611407392	7.05011520017231	1.78769724917962E-12	6.62293514679181E-11
AT4G20090	12.9986227670391	-1.02698508373092	0.361992602810678	-2.83703334199908	0.00455348566067473	0.0245816493706723
AT4G20170	88.4983712799981	1.02654875073152	0.132955343361008	7.72100409642188	1.15416843646446E-14	5.68410676988139E-13
AT4G20230	1.92053618345695	-4.01491494971618	1.1999830151692	-3.34580981477481	0.000820426474805983	0.00575242757207315
AT4G20260	34.5975409622392	1.44857863447723	0.256801369399447	5.64085245286994	1.69210317801569E-08	3.47483210676405E-07
AT4G20340	24.7168398159796	-1.00610486186304	0.274455316043922	-3.66582391758822	0.000246543527124227	0.00201861347818139
AT4G20820	38.8047046911499	0.718663952320222	0.261784766641308	2.74524740893316	0.00604652942102028	0.0309494557953736
AT4G20880	52.9843667414118	0.827167327460374	0.18739457326151	4.41404098882872	0.000010145873621474	0.000119377307009746
AT4G21020	3668.72383945744	1.3797259095354	0.12038840237902	11.4606214740818	2.08016760720633E-30	5.2641041493749E-28
AT4G21140	53.8460965006958	-0.858934901002105	0.184778252229735	-4.6484631748448	3.34417309302638E-06	0.0000442487415295336
AT4G21180	43.2374390959669	-0.877003133448245	0.208237346916531	-4.21155545071259	0.000025361827906799	0.000273200201204281
AT4G21210	27.9321443976264	-0.676033431223948	0.233654918673809	-2.89329852357063	0.0038121878010581	0.0210991511236893
AT4G21510	31.0252153290798	-1.07649840671997	0.253780718148156	-4.24184474918032	0.0000221690029119803	0.000242297627175524
AT4G21680	75.6204901986955	-0.9893474805247	0.199982567548689	-4.94716860900303	7.53007481033478E-07	0.0000116521355178925
AT4G21910	27.8195222656963	-1.43502477464481	0.2812559540421	-5.10220229659566	3.35723602879079E-07	5.57603964039472E-06
AT4G22380	178.567924741881	-0.609962997288047	0.101135878842488	-6.03112371464159	1.62823475066915E-09	4.00341306633138E-08
AT4G22730	13.2657520996983	1.29066831798617	0.333698589829977	3.86776677313435	0.000109836639157513	0.000985653506547695
AT4G22820	111.736592790811	0.619920322893601	0.135755673943349	4.56644134927497	0.000004960737509643	0.0000631572533251685
AT4G22920	179.69473803227	0.735805995993794	0.119700211244306	6.14707349590243	7.89255642208175E-10	2.02534571898319E-08
AT4G23630	1129.19679140816	0.618050552933026	0.0805128302860864	7.67642313326839	1.63592141901101E-14	7.95312019256132E-13
AT4G23650	31.1754458924059	-0.831103337517747	0.231747364557466	-3.58624720114847	0.000335470965321728	0.00264533169155183
AT4G23750	93.1444670340135	-0.843234868650726	0.142190679759943	-5.9303104118662	3.02362520104724E-09	7.09495163081683E-08
AT4G23890	34.4268727967557	0.745424946617892	0.213799893421559	3.48655434148465	0.000489285967468626	0.00367332947461955
AT4G23990	54.2193166346947	1.82053231347015	0.189096236370692	9.6275438814197	6.11741638926559E-22	6.21144334487838E-20
AT4G24204	4.45998694812693	-2.33625397462745	0.856059097697865	-2.72908024797606	0.00635112465671016	0.0321692087115944
AT4G24570	11.6462941819716	-1.20788156624585	0.373466106483694	-3.23424681725058	0.00121964004229378	0.0081191450485036
AT4G24670	55.7969965401414	-0.662846976432394	0.165184427348095	-4.0127691639816	0.0000600105904727918	0.000582118777689243
AT4G24715	299.042449418459	-0.641207640676932	0.100867850994151	-6.35690791820392	2.05855305277214E-10	5.67188260721087E-09
AT4G24760	12.8340291846458	-1.01372716684112	0.369804021107867	-2.7412551215754	0.00612049640616522	0.0312270612236389
AT4G24830	127.888975233986	-0.739647564928431	0.132312481429774	-5.59015715626954	2.26864192571976E-08	4.57875963633917E-07
AT4G24990	93.2268354761377	0.827159724021112	0.175356368756701	4.71702128577238	2.39322660534732E-06	0.0000325879010193361
AT4G25050	130.86784142476	-0.728452268901256	0.118085493747403	-6.16885483376553	6.87863417266248E-10	1.78183706308858E-08
AT4G25140	33965.0892386743	0.970374125857595	0.175053420127267	5.54330286807373	2.96818803182608E-08	5.90371522799361E-07
AT4G25150	16.9821758613603	1.46438508853685	0.324939658716781	4.50663699937352	6.58631666458625E-06	0.000082074486981651
AT4G25260	118.192812187386	-1.62873214216532	0.195249090346928	-8.34181680063814	7.31577315649865E-17	4.75640919570143E-15
AT4G25315	23.8017073126146	-0.836256548286156	0.264332586454718	-3.16365287951137	0.00155802499113141	0.00996033932340481
AT4G25420	115.675291154768	-0.749899959190223	0.149247865515615	-5.02452719574581	5.04674285552462E-07	8.07527949713273E-06
AT4G25570	60.9855712934217	0.622812436537108	0.149121586459347	4.17654111202	0.0000295975269078522	0.000312684470203764
AT4G25580	392.217182070723	1.48027704505487	0.126581351973405	11.6942742511225	1.36347809212098E-31	3.86687088574104E-29
AT4G25620	65.0108672476497	0.703678407966542	0.199223563070439	3.53210432100215	0.000412266682735869	0.00316886666557117
AT4G25630	2024.54160178424	-0.637648232522416	0.0788678446310158	-8.08502166511158	6.21531474893362E-16	3.62537986897905E-14
AT4G25720	34.4645282665638	-0.628136679997205	0.230411824349336	-2.72614776507678	0.00640783046358984	0.0323916420699414
AT4G25840	15.4822133854735	-1.40339261732582	0.340241126320066	-4.12470012812514	0.0000371218092097286	0.000381905110312497
AT4G25880	55.8028100644156	-0.625100156456032	0.168322506295972	-3.71370513790283	0.00020424675738438	0.00170800961475123
AT4G25890	136.478943383522	-0.669442879980867	0.142426031613386	-4.70028457858086	2.59799189972584E-06	0.0000351433953606828
AT4G25990	40.8199463737799	-0.888133787497639	0.205786693488411	-4.31579793835239	0.0000159027398996912	0.000179536148668511
AT4G26050	34.5800679107813	-0.903109322777101	0.280538707064738	-3.21919685246391	0.00128550203275913	0.00848527799464264
AT4G26080	83.8371148312263	-0.730170019721577	0.152042276022879	-4.80241442591731	1.56763821161946E-06	0.0000223256112059987
AT4G26120	38.606620564003	0.901829790296033	0.211937906520421	4.25516041515271	0.0000208899191360802	0.000229537929104464
AT4G26140	6.71272919256304	-2.15430779616901	0.704002610353566	-3.06008495492235	0.00221274215682128	0.0133274975238203
AT4G26230	422.546069259622	-0.809812428448226	0.102721993034216	-7.88353501064262	3.18246943319867E-15	1.72680887849771E-13
AT4G26455	36.583580148651	0.958013613164288	0.205510840389907	4.66162082421875	3.13728799019073E-06	0.0000417180680280091
AT4G26700	106.930651120825	0.903706530849955	0.141611421814088	6.38159351324338	1.7525464965799E-10	4.88604022410895E-09
AT4G26740	3655.90926809672	1.11223364121725	0.127551637551356	8.71986955690346	2.78522475695215E-18	2.0452750904958E-16
AT4G26950	6.4346936904764	-1.54090640904418	0.574495096046147	-2.68219244976881	0.0073141369834732	0.0361726516058781
AT4G27010	63.3823653097422	-0.78816211111776	0.188147943092169	-4.18905515608883	0.0000280118316127188	0.000298037916039852
AT4G27130	434.829250342222	0.704711887023147	0.0945872704771727	7.45038823372348	9.30659539762714E-14	4.10589063148855E-12
AT4G27140	1259.70799582184	0.715882254297668	0.206004327438598	3.47508357323729	0.000510694219770881	0.00380625700997337
AT4G27150	2277.52081845271	1.80721153034966	0.29987910925402	6.0264669147687	1.67582597771614E-09	4.10814627532828E-08
AT4G27160	22230.3302921122	0.675285066777854	0.179489087442107	3.76226252192442	0.000168383165886003	0.00143807616597034
AT4G27170	1805.31930514211	1.0312993550221	0.404272417085378	2.55100103652212	0.010741400635818	0.049429562515985
AT4G27410	9.26852081539832	1.29387133249729	0.40823649287133	3.16941614748072	0.00152745524973966	0.00980683505189992
AT4G27520	7.7703728227045	1.46618985719656	0.432453962232115	3.39039524491534	0.000697919217790626	0.00500168701136746
AT4G27530	642.125323025863	0.937015450371719	0.121185121190138	7.73209979219769	1.05786963856843E-14	5.25706878695232E-13
AT4G27610	41.24465523066	0.740626778317485	0.220027265614463	3.36606818363696	0.000762478587904271	0.00541070331856659
AT4G27730	320.927866009755	-1.26857246849617	0.0971884008552073	-13.0527146998344	6.13226938571672E-39	4.03478796502617E-36
AT4G27780	136.875346063677	0.896127987816373	0.128828136593454	6.95599588344822	3.50080083840404E-12	1.23572259637142E-10
AT4G27820	18.1278160918906	-0.857411588264357	0.302343422820812	-2.83588635818452	0.00456987035782928	0.0246458352511259
AT4G27990	164.91163545555	0.789206061959854	0.109904753932936	7.18081824232486	6.92954265144211E-13	2.70104376951591E-11
AT4G28330	19.4484346456228	0.807577240927175	0.306005817691448	2.63909113565112	0.00831286301048469	0.0401109661658735
AT4G28520	35106.2018215624	0.691640930486443	0.185929787640539	3.71990383716031	0.000199298645254313	0.00167429183645975
AT4G28652	12.8007178472952	0.923677536031856	0.331127436359303	2.7894926080048	0.00527907015295487	0.0277075382724807
AT4G28660	60.0475065570577	0.771814100897266	0.183471199413292	4.20673164706715	0.0000259090492994812	0.000278365742604289
AT4G28790	16.2381550948439	-0.907327042423121	0.33089348268644	-2.74205171723771	0.00610567274978026	0.0311626611553837
AT4G28800	2.4100866650241	2.40563464628239	0.874543704635308	2.75073119105643	0.00594624156910121	0.0305156194454691
AT4G29160	56.3873335134102	0.625366033266041	0.174724995673148	3.57914464874786	0.000344720636208823	0.0027143656031589
AT4G29190	44.4710018096403	0.938088976878034	0.223845838292037	4.19078140579129	0.0000277995391396611	0.000296546445725218
AT4G29270	11.3064236006815	-1.63275141319159	0.395921503750751	-4.12392708585859	0.0000372466846404595	0.000382654084904029
AT4G29410	790.828065847099	-0.606567188914633	0.116856478894288	-5.19070225848027	2.09502407266707E-07	3.61985829530468E-06
AT4G29510	399.692104643176	-0.648350849082202	0.103324874786921	-6.27487669759335	3.49911479331937E-10	9.37409433799841E-09
AT4G29590	21.1786646255104	0.809592147857384	0.249149503649931	3.24942308131148	0.00115639347236253	0.00776388417424132
AT4G29820	110.29224994359	1.29725354107567	0.131639112703448	9.85462082229371	6.54633169187468E-23	7.53011258738788E-21
AT4G29950	10.201054181418	1.52380592167884	0.414743986494683	3.6740880429821	0.000238700421638162	0.001965213758469
AT4G29990	3.97814603394138	-2.537813286675	0.872043161043805	-2.91019229327746	0.00361206446618646	0.0202091321103065
AT4G30190	207.477760570648	-1.38914825133828	0.136239237607495	-10.1963889091953	2.05781834890737E-24	2.89308154027157E-22
AT4G30290	285.046152809222	-2.52811665473683	0.258128103276456	-9.7940387840266	1.1942789353492E-22	1.31843585285631E-20
AT4G30340	26.8236956817558	-0.841016055946848	0.245835261324249	-3.42105543125311	0.00062378616939705	0.00453810645750202
AT4G30400	22.8788070710629	-1.1435643506221	0.293731434377497	-3.89323108384926	0.0000989178439458091	0.000899446995613385
AT4G30600	281.884414630603	0.687688751185505	0.109628998766437	6.27287267897629	3.54446744596415E-10	9.44942382798449E-09
AT4G30800	36.2444664924609	-1.00205997016395	0.214733501844946	-4.66652833188326	3.06331423244387E-06	0.000040833432584659
AT4G30850	9.61655638705122	-1.01424479792274	0.371111804249293	-2.7329898599545	0.00627622645077247	0.0319028581238431
AT4G30960	996.547824583021	-0.61202541956011	0.0724516226077992	-8.4473666362612	2.97946911490645E-17	2.01684310580643E-15
AT4G31040	25.4665103997074	-0.88434898652035	0.280016232011937	-3.1582061517157	0.00158743256816529	0.010093420299092
AT4G31270	29.1435408358557	1.0446483395657	0.223203785282796	4.68024472901367	2.86532676617925E-06	0.0000384749061035775
AT4G31330	7.54473226415954	-1.78758837702726	0.590526380161336	-3.02711011240325	0.00246903999799604	0.0146027527043844
AT4G31590	174.030295308696	0.764351115186784	0.112453548060842	6.79703867389971	1.06791438226326E-11	3.54155719230814E-10
AT4G31800	92.524296621523	-0.908016600134897	0.148204985529809	-6.12676150460719	8.96857492826616E-10	2.28012502310742E-08
AT4G31830	710.084164132042	1.35887658158414	0.104951044259801	12.9477185402777	2.42040839576955E-38	1.32710992340044E-35
AT4G31860	38.4472553799541	1.62381961848902	0.202338754468259	8.02525261537943	1.01317234250973E-15	5.80685430729704E-14
AT4G32150	20.9707046303302	0.726592945985154	0.263980459412104	2.75244973663318	0.00591512258566576	0.0303865869492867
AT4G32175	29.9639787614824	-0.800392676664408	0.255595619291897	-3.13148041770754	0.00173927384717026	0.0108863453242403
AT4G32290	82.3573764553581	1.13581802239611	0.16532599828331	6.87017186764373	6.41246003813821E-12	2.17930899106065E-10
AT4G32400	87.1061871380003	-0.802737922243392	0.166071425356763	-4.83369080815022	1.34024695319927E-06	0.0000193723393085894
AT4G32460	36.4320976289192	-0.910643617652394	0.244792032371024	-3.72007049752403	0.000199167176440004	0.00167404235322516
AT4G32690	15.6847606819051	-1.18512405570655	0.343724655771203	-3.44788782476932	0.000564988633945803	0.00416002598020345
AT4G32770	57.0682631610174	1.74854441685617	0.216929896837202	8.06041233757828	7.60375246885766E-16	4.38856576702595E-14
AT4G32840	26.2139628433301	-0.68394001706575	0.252609836655214	-2.70749558339351	0.00677929728053898	0.0339291944705892
AT4G32940	89.6238199739463	0.691529479538701	0.132850420624583	5.20532397479471	1.9365844279822E-07	3.37088648210362E-06
AT4G33280	6.71521224150446	1.10375150240109	0.410406686875874	2.68940915851821	0.00715786258492046	0.0355155215190998
AT4G33565	20.8999903550779	0.949005167449673	0.269301607951099	3.52394913149571	0.000425165863857127	0.0032497924231347
AT4G33666	3.73150958435968	2.25734070564581	0.748038945030901	3.01767805091025	0.0025471935706327	0.0149906214824105
AT4G33740	262.286445350921	0.689639208783154	0.155695771933933	4.42940229022913	9.44946128720558E-06	0.00011271514772534
AT4G33980	385.022599620231	0.725784076145987	0.113723629305593	6.38199889132707	1.74791229762787E-10	4.88139378330743E-09
AT4G34250	24.9283169519048	-0.785327095482568	0.242279531843762	-3.24140916694935	0.0011894033174174	0.00794658617717256
AT4G34260	38.7054580206801	-1.08638444828065	0.243011471784171	-4.47050684605339	7.80344458359853E-06	0.0000952217061985253
AT4G34450	248.189030409211	0.589245569671753	0.107953894420148	5.4583076677017	4.80694184074142E-08	9.26956463521168E-07
AT4G34480	29.7270220675726	1.87630992597248	0.264133175659933	7.10365110813718	1.21503361906349E-12	4.59450298850006E-11
AT4G34570	15.0429973070815	-1.09676367154596	0.339914770880347	-3.22658432496313	0.00125277311381379	0.00830252415355483
AT4G34640	14.8125101302865	-0.919014556407131	0.314845838640139	-2.91893505842884	0.00351229386091005	0.0197584547599554
AT4G34740	105.610087966135	-0.6366539916113	0.132437109690199	-4.80721750195681	1.53045457585216E-06	0.0000218338658440522
AT4G34881	17.1817182427321	1.17965394392598	0.347660686422837	3.39311860671887	0.00069101711080802	0.00496572322222854
AT4G34890	50.7363409057531	0.76170924478229	0.177125320121669	4.30039727950282	0.0000170492185931065	0.000191428393609562
AT4G35080	67.3560412931	-0.782740079429252	0.165642686252271	-4.72547322878567	2.29580080179835E-06	0.0000314696894906509
AT4G35240	47.420771742428	0.883840942224335	0.21165215845917	4.17591272708347	0.0000296793599818902	0.000313347748614963
AT4G35360	63.6759542505266	-0.702366483108252	0.165138975686869	-4.25318420552671	0.0000210752071866536	0.000231419281050244
AT4G35460	32.2317841729779	-0.789852910113088	0.219755563301018	-3.59423396727007	0.000325347381453976	0.00257537972932457
AT4G35480	13.4902087893338	1.84420480114902	0.390657280753718	4.72077417216157	0.0000023494867789769	0.000032125276830749
AT4G35500	10.7144276725325	1.03043447091264	0.389626882854522	2.64466985276625	0.00817706558596108	0.0396534645705996
AT4G35560	8.27967315124673	1.70016613658873	0.484739643567695	3.50738001141288	0.000452542389131032	0.00343510371888156
AT4G35750	387.949042106536	1.16669462995676	0.154174064979541	7.56738579936633	3.80809688225706E-14	1.75460463911054E-12
AT4G35780	51.3095918283494	0.984062697718732	0.18770735086501	5.24253681693276	1.58383775539571E-07	2.79533768653477E-06
AT4G35790	135.617876913815	0.624959337644753	0.124717845686721	5.01098567092465	5.41519472341651E-07	8.59792837890716E-06
AT4G35840	21.1664406663029	0.738714591121858	0.288923649994899	2.55678131968394	0.0105645608406081	0.048758827516039
AT4G35920	24.367715835665	1.16126085352525	0.237279111210827	4.89407115358523	9.87711014113548E-07	0.0000149053747441778
AT4G36020	252.058510670138	-0.6424181373383	0.13657209142175	-4.70387566486363	2.55268739113258E-06	0.0000345589752236542
AT4G36210	183.405422952242	0.692236399655349	0.112857512453578	6.13372016275913	8.58474724808007E-10	2.19611986755317E-08
AT4G36220	78.6842598027402	1.50026831211324	0.179095719339721	8.37690770971152	5.43364213213583E-17	3.5894770856025E-15
AT4G36360	106.889968037763	1.64166627947411	0.170967784254979	9.60219661632719	7.82585189307741E-22	7.84923401153843E-20
AT4G36530	31.6176808794273	1.07341566159918	0.233226735506606	4.60245545720796	4.17538879499225E-06	0.0000539944734975059
AT4G36670	53.8774654242929	1.46668706867533	0.211772812145606	6.92575715369403	4.33649817964006E-12	1.51146826221311E-10
AT4G36700	206.31983544711	1.62191501788854	0.234497684167216	6.91655025783531	4.62774289437914E-12	1.60594394239752E-10
AT4G36720	74.8012551453659	0.690705471913343	0.153922754296068	4.48735130210041	7.21141104032303E-06	0.0000889209146943579
AT4G36730	59.3348346093478	1.00450615892339	0.153879639131917	6.52786921382274	6.67119078761289E-11	2.00978786200448E-09
AT4G36810	68.0768780680619	-0.750040357436798	0.158605751787328	-4.72896063972833	2.25672123814643E-06	0.000031011535209917
AT4G36860	83.0991758949796	-0.755234953442464	0.154562070312514	-4.88628906118706	1.02754305083209E-06	0.0000154215836160009
AT4G36880	49.9834875137935	-1.76070386599697	0.364934748614036	-4.82470872583071	1.40208017459035E-06	0.0000202128105099357
AT4G36930	19.8356529656593	-0.868304268450176	0.293494256998142	-2.9585051419104	0.00309135084334468	0.017749512256339
AT4G36990	17.506119460478	-0.933582515788214	0.32206163132917	-2.89876975389852	0.00374629891442098	0.0208266866482312
AT4G37040	33.3356151456903	-0.792061983977696	0.217051078747281	-3.64919625624123	0.000263062079637584	0.00213895607907001
AT4G37180	43.7939804010051	0.757991225880413	0.186418427150532	4.06607456927173	0.0000478116430320682	0.000478087365492091
AT4G37430	69.159598971698	-0.957523755212875	0.177557156116458	-5.39276352559311	6.9382236348986E-08	1.31482535219409E-06
AT4G37560	16.178892109958	0.760706382500003	0.292093111854264	2.60432838580441	0.00920545091138972	0.0435885948492652
AT4G37910	459.780236514712	-0.799426923577084	0.0804092602984623	-9.94197584469474	2.73350606048787E-23	3.28868473671458E-21
AT4G38330	1.59069703068559	-3.60180657892415	1.24829011673344	-2.88539221022551	0.00390926304016781	0.0215855883678148
AT4G38570	31.3096776876456	0.670144613109641	0.21738463277928	3.08275982778446	0.00205090603591447	0.0125177563579804
AT4G38810	443.653651039451	0.986691089865225	0.131400892222361	7.50901362370897	5.95745263152347E-14	2.71451906747727E-12
AT4G38930	35.8024635873335	-0.595450076269414	0.206731924931643	-2.88030054606372	0.00397296242644564	0.0218717841087036
AT4G39090	326.046642116623	-1.29715303976097	0.119103953388809	-10.8909318528368	1.2733067311472E-27	2.52344848441449E-25
AT4G39100	49.8748526361368	0.736119691360575	0.175637531535496	4.19112979398601	0.0000277568806226209	0.000296475928156813
AT4G39130	137.694215379299	1.47683887413166	0.237576015514628	6.21627932825032	5.09081467303357E-10	1.33554721781067E-08
AT4G39390	28.5021413859466	-0.639603141072856	0.23749280075409	-2.69314749349025	0.00707809490848063	0.0351890070041395
AT4G39500	50.7321817048576	-0.658269090730105	0.183880971344337	-3.5798652025686	0.000343771495994465	0.00270818838008284
AT4G39510	32.1248028128004	-2.33700460363532	0.279621538234435	-8.35774174761876	6.39302055385934E-17	4.1895934298977E-15
AT4G39800	267.678656165713	0.684595295428239	0.122550552954715	5.58622771519613	2.32054918673487E-08	4.66634640251857E-07
AT4G39870	75.2926888801281	0.601430162004524	0.186258323762088	3.22901092341379	0.00124219150001256	0.00823903547730107
AT4G39890	65.9201875242337	1.32597216699124	0.187949729468963	7.05492990459556	1.72687751453911E-12	6.4265629494692E-11
AT4G39910	75.3013185057942	0.592296847031451	0.16154354523811	3.66648414307378	0.000245908160059426	0.00201441400638322
AT4G39920	7.26615861143992	-1.45882163272994	0.525032289052849	-2.77853698362369	0.00546042969147821	0.0284416111447515
AT4G39960	121.812530569446	-0.595619962183417	0.142168038782509	-4.18954898220552	0.0000279509444934585	0.000297582579917733
AT5G01040	16.5737097419297	-1.38331852324429	0.286163121573074	-4.83402094455785	1.33802499553798E-06	0.0000193572323233106
AT5G01175	9.43636555981881	-1.13761410332123	0.422904682839935	-2.69000119762639	0.00714517626222837	0.0354757030900677
AT5G01210	127.736853234063	0.903833339204515	0.148492908579487	6.0867104554067	1.15254128100264E-09	2.88773853501676E-08
AT5G01300	2158.43704164904	1.2448713246354	0.084960910185044	14.6522832903283	1.30263516580767E-48	1.78558715353086E-45
AT5G01520	110.156609661171	1.19075016622398	0.155246775950984	7.67004763177778	1.71932490501362E-14	8.3179927536968E-13
AT5G01670	770.455821972838	1.27778531316383	0.121555183587267	10.5119771568316	7.60815282364893E-26	1.26410611915355E-23
AT5G01750	29.9712220760313	0.764967185533985	0.252572039236439	3.02870890953166	0.0024560120311216	0.0145424556875159
AT5G01775	155.862168393806	-1.40128718931683	0.145642601452882	-9.62141004993086	6.49348270400251E-22	6.55284030663419E-20
AT5G01820	8.86023288722144	1.03926797333822	0.399868764142976	2.59902264575641	0.00934896055136585	0.0441333950418911
AT5G02020	554.968675993294	1.06062764867648	0.113897857266	9.31209483774098	1.25335536840668E-20	1.15175656172746E-18
AT5G02055	3.3823884456963	-3.08619778902491	1.11260385833969	-2.77385141700871	0.00553969731713073	0.0287506538244885
AT5G02130	49.9823458258964	0.627643709982215	0.184748267301199	3.39729145583246	0.000680564393174445	0.00489702699183134
AT5G02180	7.7004060735989	-1.66978605966677	0.580460037801128	-2.87665980588807	0.0040190863098634	0.0220660716658688
AT5G02200	7.17075983896743	1.42386354395061	0.407248299437132	3.49630322807625	0.000471752283274473	0.00356283439282911
AT5G02260	112.698082171138	-2.11458816383809	0.177576123805063	-11.908065783435	1.07440651342092E-32	3.53458254785213E-30
AT5G02500	4222.95071679397	-0.625326363555095	0.0845278986700569	-7.39786950100311	1.38386745312244E-13	5.99032519379235E-12
AT5G02560	12.7563135400734	1.09379772360214	0.366936335431703	2.98089237282888	0.00287409783853791	0.0166640942354988
AT5G02590	73.0700825482653	-0.594152546417823	0.152669305268796	-3.89176164371569	0.0000995189900304075	0.000902744427283375
AT5G02675	15.3186364326801	-1.22131757495567	0.41448239646848	-2.94660903662418	0.00321279126791565	0.0183433542401751
AT5G02750	86.7322993680455	1.7371691142539	0.164028003982935	10.5906861759693	3.29169998822013E-26	5.82206162432612E-24
AT5G02840	86.0666167949202	0.650326227655597	0.141286305311311	4.60289641110414	0.0000041665549396439	0.0000539226295847384
AT5G02950	14.8331115289937	0.80855654201127	0.31610412709533	2.55788037138606	0.0105312313903788	0.048673286074836
AT5G03200	73.6461231866774	0.767778333254536	0.161683180706495	4.7486592600395	2.04769603975428E-06	0.0000284240946480322
AT5G03210	31.0059684027703	1.87547028964054	0.284673903272934	6.58813564600763	4.45383656926218E-11	1.36173155627869E-09
AT5G03245	3.28745045311454	2.04737895257194	0.734072671933531	2.78906848170657	0.00528598863925726	0.0277350006785144
AT5G03285	26.1848582071286	0.886123623823354	0.243531003396799	3.63864810419864	0.000274072995167676	0.00220991504780054
AT5G03350	26.805513072946	-1.93942945533473	0.350745334008246	-5.52945190509402	3.21232853184349E-08	6.36621590605947E-07
AT5G03570	30.701678039378	-0.666318270081582	0.238789860321302	-2.79039599581415	0.00526436105511385	0.0276391557598365
AT5G03630	27.766709895663	-0.756934862201882	0.241272384494271	-3.13726274056804	0.00170533232517201	0.010720884410035
AT5G03795	123.262155578381	0.820794222713639	0.159659676481164	5.14089869655018	2.73427455262092E-07	4.61766756838414E-06
AT5G03985	78.5948787375651	1.09969066933649	0.299409742064263	3.67286201763088	0.000239849009021519	0.00197263817469748
AT5G04000	128.180745266531	1.10256929994252	0.144290261886275	7.64132856596745	2.14991646241454E-14	1.03403438275605E-12
AT5G04060	35.7184244830069	0.699161918792412	0.200458234296709	3.48781840389526	0.000486978706852336	0.0036610204520174
AT5G04170	93.0817498090683	0.768835923658185	0.137716972368042	5.58272455775101	2.36779587946078E-08	4.74974078307931E-07
AT5G04310	27.356391436105	-1.40663224037716	0.26225881073116	-5.36352710688942	8.16123975421022E-08	1.52550264451141E-06
AT5G04340	16.1942440019515	1.24727289544071	0.3239620595325	3.85005854463518	0.000118089594684132	0.00104827616997264
AT5G04500	36.7779462961226	1.36233582302253	0.271754436749007	5.01311345389655	5.3556296717954E-07	8.51157028708816E-06
AT5G04860	19.5896543064861	0.931351698751295	0.299008763259157	3.11479733436465	0.00184071333634296	0.011447218778641
AT5G05110	148.505198561803	0.625779397809471	0.128314076034812	4.87693491741074	1.07746965753721E-06	0.0000160537123159688
AT5G05140	44.8361139099438	0.946025819473384	0.182018968051572	5.19740238943307	2.02092595057826E-07	3.51026514900335E-06
AT5G05180	2.01755941812972	-3.20391890508368	1.18921503548198	-2.69414597822097	0.00705692498651739	0.0351223476863009
AT5G05220	68.6993921577128	1.41615661005041	0.187137841318589	7.56745188504929	3.80616076831687E-14	1.75460463911054E-12
AT5G05230	57.3145348157312	0.791055723471888	0.157936470531386	5.00869571676723	5.4800131208215E-07	8.69245282781031E-06
AT5G05250	98.7592585390021	0.645634225941767	0.163236030119416	3.95521886601536	0.0000764646179409256	0.000718313249863098
AT5G05320	163.831613729963	1.43333026463175	0.127782901441716	11.2169175097774	3.36806418097443E-29	7.69462329345116E-27
AT5G05750	42.7661276934277	0.667671106298187	0.189224262614862	3.52846456935142	0.000417977896523386	0.00320362775884195
AT5G05870	48.9849721753534	0.797997113335876	0.17221467650637	4.63373464750178	3.59127270611323E-06	0.0000470325196997265
AT5G05880	36.6798626567825	0.786877520833104	0.251193497326856	3.13255529783563	0.00173291780701503	0.0108548229274906
AT5G05920	50.9850095914691	-0.699269694993543	0.196748899365987	-3.55412252493866	0.000379242487135796	0.00294948447796534
AT5G05965	9.55225725017581	2.42354419086065	0.539278986094698	4.49404529631546	0.0000069882753370632	0.0000866240700974774
AT5G06000	31.2548696416002	-1.02634483175182	0.218774152061125	-4.69134411941436	2.71416020670779E-06	0.0000365944436394561
AT5G06110	234.796014923991	-0.646515184354293	0.139429796583118	-4.63685094719969	3.53757318198351E-06	0.000046403142958889
AT5G06130	91.4650284781425	0.590287473256684	0.137098131686587	4.30558364286181	0.0000166546045694994	0.000187509644465226
AT5G06305	10.1889265931992	-2.18435060054836	0.583350179720795	-3.74449289034905	0.000180758495163917	0.00153153833165306
AT5G06350	76.1461105411014	-0.864362001665477	0.16065815036806	-5.38013166269664	7.44313818824768E-08	1.40237293912998E-06
AT5G06370	217.343241811793	1.41196804197304	0.108296823109361	13.037945171736	7.44362154642825E-39	4.70923580066147E-36
AT5G06550	62.5912458214212	-0.774470412597168	0.174186680781211	-4.44620914253455	8.73988635404265E-06	0.000104858951226595
AT5G06610	10.4649620576259	-1.5104416137533	0.428086743617041	-3.52835409242318	0.000418152398214704	0.00320362775884195
AT5G06760	3918.43398147237	1.15183367212605	0.105788366891153	10.8880938989369	1.313608026608E-27	2.57232600353274E-25
AT5G07000	23.027825782464	0.87176810681772	0.26140181977379	3.33497336618438	0.000853075694649546	0.00594072649597373
AT5G07105	166.700796509931	-1.26576132590486	0.155424599201929	-8.14389313148798	3.82767085821327E-16	2.28950392533637E-14
AT5G07125	26.1808329316563	-1.78854098388084	0.315428592194585	-5.67019296328565	1.42636776517531E-08	2.95867886120665E-07
AT5G07190	173.612865517255	1.35564753320992	0.17126974836054	7.91527719393939	2.46702823328342E-15	1.35719556552772E-13
AT5G07220	87.3514750755848	0.728843438094083	0.170635834350767	4.27133867201564	0.0000194303065314931	0.0002150801562157
AT5G07330	900.812374976838	1.03452343215301	0.121056844106392	8.54576574988037	1.27686778359932E-17	8.9757257147116E-16
AT5G07360	181.124921312588	0.625935148083558	0.109573514132569	5.71246758889438	1.11349628548631E-08	2.36029644329438E-07
AT5G07460	51.1255306144988	-1.20513539037158	0.18846031446235	-6.39463748009581	1.60928699381083E-10	4.54050802078805E-09
AT5G07480	574.367019083624	-0.817622485492899	0.147656328168398	-5.5373345364543	3.07109601594388E-08	6.10102154181894E-07
AT5G07500	38.0949350921862	1.26156775551826	0.220937585614118	5.71006400749611	1.12933691880661E-08	2.38772017705012E-07
AT5G07725	11.5043497592529	-1.58185394569588	0.480355331764678	-3.29309126201354	0.000990923044713063	0.00678871018845697
AT5G07735	89.4789159629196	-1.50068218981918	0.196973834851749	-7.61868798944114	2.56267064998068E-14	1.21830547750093E-12
AT5G07830	97.1778150479279	1.13675819842432	0.135005051855236	8.42011600901612	3.76111692161077E-17	2.52516784667655E-15
AT5G07920	39.1438208131758	0.728065404342648	0.230546174767763	3.15800253496313	0.00158854176558031	0.0100965701321601
AT5G07990	35.7403665444617	2.08065447702093	0.265806892835856	7.82769195645278	4.96907614396998E-15	2.63665591910201E-13
AT5G08180	715.650096427907	-0.894808892547569	0.0689747937121814	-12.9729839610892	1.74117585852303E-38	9.99012379751711E-36
AT5G08240	37.5306516888509	0.798148825385798	0.231663041266236	3.44530064451901	0.000570424558555594	0.00419441822247696
AT5G08410	28.6963817261704	0.764948977033909	0.22480508493941	3.40272097154778	0.000667183795620817	0.0048070548638488
AT5G08430	70.4674293514931	0.81804246308674	0.149170797226146	5.48393169640685	4.1597543506851E-08	8.10708522682691E-07
AT5G08495	7.49668459785675	-2.2303354136049	0.640821396902443	-3.48043218342231	0.000500605540109678	0.00374293660421095
AT5G08515	24.8288508215117	-1.55522558482939	0.357650496508305	-4.34845079208014	0.0000137102571549282	0.000156828942935615
AT5G08525	21.6753147632262	-1.41278009869591	0.358464216083304	-3.94120259514994	0.0000810741124987173	0.000755146136178596
AT5G08850	14.4590354989146	-1.10666054482769	0.390705795211234	-2.83246513973353	0.00461906024356762	0.0248378299922994
AT5G08860	33.5653601920419	-1.05381829750732	0.278522694622492	-3.78359939011671	0.000154576556148551	0.00133471379112205
AT5G09380	8.31966409674352	-1.33836919430732	0.446900261166786	-2.99478275267292	0.00274640374543808	0.0160197146130181
AT5G09620	104.387463202443	0.664096300167579	0.124680636211424	5.32637882149922	1.00190067096758E-07	1.83521872346834E-06
AT5G09640	51.7995610306247	1.68373441497265	0.187308653271755	8.989090389379	2.49284954186897E-19	2.01004324089229E-17
AT5G09840	80.5102691479918	-0.813787265043235	0.16625694938307	-4.89475638800639	9.84275789559328E-07	0.0000148808386603505
AT5G09990	50.3470943820865	0.836438199625392	0.242417333384411	3.45040590929618	0.00055974424751054	0.00412510444771544
AT5G10000	20.9858098941058	0.80029253826099	0.305701276425501	2.61789073182368	0.00884751311153641	0.0422814477546956
AT5G10120	173.661547448251	-0.920389924571968	0.129707176289854	-7.09590595446464	1.285068468657E-12	4.82604822852487E-11
AT5G10190	8.82175519360674	1.23964102638085	0.394177950717013	3.14487663281502	0.00166156881101559	0.0104797336550596
AT5G10390	30.9632482612709	0.78359646851202	0.229967486192474	3.40742285566481	0.000655794435220006	0.00473952665418887
AT5G10520	16.472039328283	0.785998335802396	0.277493467790631	2.83249311077633	0.00461865614261945	0.0248378299922994
AT5G10580	8.23025240188891	1.01049517465435	0.396370302800577	2.54937155360693	0.0107917256473153	0.0495846634560584
AT5G10730	44.1682372983357	1.06387652226744	0.200945112190715	5.2943637726193	1.19431480714641E-07	2.14702560248647E-06
AT5G10740	38.4297021559407	0.962610654005802	0.193401249892446	4.97727214555815	6.44866242331221E-07	0.000010111920705535
AT5G10930	5.73752400485404	-1.43153834450406	0.537498769407038	-2.66333325020133	0.00773707480689806	0.0378884023514934
AT5G11330	22.3424594181937	-1.14667117124339	0.30399128833608	-3.77205273716816	0.000161910023038598	0.00138971415740487
AT5G11420	1151.04934358602	-1.13507481160851	0.0983625290733022	-11.5397074709478	8.32077078184859E-31	2.20755417081657E-28
AT5G11600	79.2727274329957	0.708196083361322	0.164087481452306	4.31596656303831	0.000015890603373509	0.000179522345392067
AT5G11740	178.869299508353	-1.33936517035232	0.150608389105699	-8.89303164521823	5.94638706895744E-19	4.6356455401555E-17
AT5G11750	59.8071314658836	-0.729575029654648	0.162569269853762	-4.48777945740256	7.19693740792088E-06	0.0000888090198221234
AT5G11970	28.3278738527632	1.38751928860091	0.239316564498179	5.79784057785716	6.71742627157444E-09	1.46739634450369E-07
AT5G12030	242.3793586425	0.804415342966808	0.220156436394031	3.65383522799708	0.000258352097501318	0.00210482102615116
AT5G12860	139.728912693264	-0.694697326195079	0.116895043342932	-5.94291516841362	2.79997355279988E-09	6.62687265755471E-08
AT5G13100	10.6577854400239	-1.6427750628832	0.404655022703924	-4.05969275237485	0.0000491373306178342	0.000490448999595118
AT5G13140	3.98491967323142	2.0120627531041	0.604302297132741	3.32956330407946	0.00086982288815366	0.00603192103171988
AT5G13400	10.2000642355095	-1.54976702564308	0.389910663671984	-3.9746720724387	0.0000704762934832599	0.000667394675593634
AT5G13460	18.3928305912149	1.21280685688415	0.284087400064827	4.2691328675872	0.0000196234355001386	0.000216926001708185
AT5G13610	25.6189495153	-1.16029879532294	0.251026197739077	-4.62222192652969	0.0000037965153784871	0.0000495626043339162
AT5G13750	34.3521777252458	-0.616066456694584	0.227523962498309	-2.70769922398466	0.00677513932523503	0.0339251953609714
AT5G13770	4.4699260866109	1.54492929458304	0.595369993107306	2.59490621373084	0.00946167331099211	0.0445945742958479
AT5G13800	166.203599623191	0.944579606083922	0.122337886932008	7.72107177728918	1.15355566620863E-14	5.68410676988139E-13
AT5G14050	268.325416974918	-0.619632847386936	0.0903189514903759	-6.86049646460923	6.86216421812987E-12	2.31302744311513E-10
AT5G14580	112.273282507958	-0.642655177010976	0.149829284261733	-4.28924946266405	0.0000179277918760331	0.000200199761418105
AT5G14600	59.4090207232278	-0.663337842388838	0.162058887139254	-4.09319016129515	0.0000425478498522036	0.000429631419410005
AT5G14800	506.751919434062	-0.841238239097803	0.0974555053897728	-8.63202377057381	6.02758535725754E-18	4.34858559392672E-16
AT5G14840	55.8524236980406	-0.645693270546067	0.189292408506128	-3.41108909565786	0.000647039449507281	0.0046886131739847
AT5G14920	29.9384877779794	-0.756760157981049	0.26542466301988	-2.85112976831535	0.00435641861909599	0.0236497458302013
AT5G15025	11.8554224720104	-1.35011768838941	0.473675786962866	-2.85029914035958	0.00436781281836768	0.0236959607682487
AT5G15260	70.4500558103864	0.728919657151003	0.175591825157075	4.15121635929777	0.0000330712942289468	0.000345171141352758
AT5G15350	17.4965028676191	-1.31084749587486	0.323592788504738	-4.05091690062699	0.0000510173248371001	0.000505837237037649
AT5G15640	21.5817691105107	-0.691381113724011	0.250969058534319	-2.75484602668448	0.00587197618918518	0.0301856370672178
AT5G15750	383.453416623666	-0.683141750225611	0.0844495955326388	-8.08934306809776	5.99873885266717E-16	3.51150375044563E-14
AT5G15780	3470.64215230585	1.29792394794257	0.114413970283068	11.3441037377815	7.93349204712911E-30	1.91908839240039E-27
AT5G15860	36.8823506105999	-1.17430743388082	0.278463924025616	-4.21709001620186	0.0000247475204132487	0.000267282969978679
AT5G15910	32.7429961225048	0.618841560606843	0.211685287799936	2.923403733148	0.00346227266888611	0.0195304949007228
AT5G15950	72.4500140939592	-0.897679506499602	0.173349944466855	-5.17842396350603	2.23768242070215E-07	3.83412897272184E-06
AT5G16110	183.884426680245	0.641477356193629	0.121668145428895	5.27235254496846	1.3468603963593E-07	2.39767388092144E-06
AT5G16290	47.3007529565194	-0.687371971491179	0.173616428906799	-3.95914128529952	0.0000752197308000378	0.000708236606714266
AT5G16370	65.5587319374252	0.621399487236765	0.166182484569004	3.73925981939896	0.000184562892987788	0.00156005910932997
AT5G16380	207.999464415	0.767221424438732	0.127752968155248	6.00550762551669	1.90734199701759E-09	4.60027397491822E-08
AT5G16460	147.543111074227	1.53278244924044	0.135819365258163	11.285448480244	1.54849777368333E-29	3.63874855418815E-27
AT5G16550	94.1849201066296	1.38467291255427	0.146896444575839	9.42618397982666	4.25280113745169E-21	4.0671119715083E-19
AT5G16930	94.5535790896447	-0.778427758262788	0.159999377811911	-4.86519240829721	1.14345513547204E-06	0.0000169020003767547
AT5G16950	46.9135541899137	-0.794714842765024	0.204841168111003	-3.87966369306373	0.000104600988091706	0.000943301344912543
AT5G16970	654.6838977359	0.637725635834563	0.106505991892598	5.98769726005323	2.12832740694351E-09	5.0959035686774E-08
AT5G17070	37.0954774989246	-0.725039789977291	0.228733206630262	-3.16980555931824	0.00152540977539624	0.00980058827698418
AT5G17190	616.895325258959	0.823640803271474	0.124608911059267	6.60980660427835	3.84822419322035E-11	1.19658676284086E-09
AT5G17240	21.3954245545077	-0.769594187450669	0.273851422206349	-2.81026178812676	0.00495012177050123	0.0263084177715589
AT5G17310	117.310108678274	1.41037309491647	0.159782312546784	8.82684117181942	1.07673537750506E-18	8.19963899286147E-17
AT5G17430	7.11843042277448	1.43504292009695	0.438962105770712	3.26917267169875	0.00107862456225687	0.00730436205210505
AT5G17560	172.421119908727	-0.60701759858614	0.106378923433203	-5.70618294485086	1.15537815780998E-08	2.43339504709556E-07
AT5G17800	8.02288084533313	-1.33025451029539	0.507859499595201	-2.61933568507766	0.00881012047357858	0.0421394799854301
AT5G17810	8.26580461746008	-1.76162168564141	0.554963634644343	-3.17430111753245	0.00150197783157218	0.00967284251499752
AT5G17850	44.1778057714167	0.904597730586327	0.232415636946042	3.89215520294936	0.0000993576481781393	0.00090244834615252
AT5G18120	48.3865825352242	0.861618276631885	0.206421178310949	4.17407885994121	0.0000299194114856875	0.000315477179184663
AT5G18130	114.871633464195	1.42680670056212	0.1717076464433	8.3095117201625	9.60966653485679E-17	6.05629903570342E-15
AT5G18180	6.73367456171455	-1.46975096325944	0.519689486123939	-2.82813295728081	0.00468203566424259	0.0251353801048063
AT5G18310	73.421606776393	0.657317229431938	0.164114225645053	4.00524224422559	0.0000619539574669567	0.000597000964483873
AT5G18450	65.6296648932359	1.3329433843986	0.167622499838298	7.95205527709264	1.83442363369473E-15	1.02286218137779E-13
AT5G18650	98.6243187574555	-0.995104881367226	0.137676670158713	-7.22783954768861	4.90738023497401E-13	1.9592596476963E-11
AT5G18670	32.8096162573343	0.721131073025159	0.21932536100879	3.28795115032894	0.00100919348828317	0.00689103820763124
AT5G18770	47.4564247685488	-0.77855147946374	0.207923528592101	-3.74441259599379	0.000180816307378579	0.00153153833165306
AT5G18920	38.1238520411073	-0.679238921907555	0.207362991722354	-3.27560340572734	0.00105436507893849	0.00715838642510573
AT5G19120	67.4168664286904	0.682088321925419	0.148661037572621	4.58821176727101	4.47059016977043E-06	0.0000574954946853431
AT5G19140	398.752902616635	0.939577967825022	0.115499774965917	8.13489002989213	4.12312451124258E-16	2.44842148322849E-14
AT5G19290	53.8005646004364	-0.649372261759785	0.178259388648712	-3.64285026826538	0.000269635698771856	0.00218162204087469
AT5G19300	76.922478165546	-0.774864575130523	0.151478504949028	-5.11534343035178	3.13170627451988E-07	5.25111483278058E-06
AT5G19490	16.5387097939259	-0.878217305987317	0.325095645317017	-2.70141208791315	0.00690457309642166	0.0344683832664764
AT5G19760	385.99780546039	-1.02523441648011	0.0930303136390756	-11.020433838992	3.04587500994943E-28	6.34197443527319E-26
AT5G19820	132.840831660135	-0.624372246965167	0.155762501521492	-4.00848882668346	0.0000611085294744154	0.000590237346638085
AT5G19860	201.3124622323	0.73467134328642	0.123989152851847	5.9252872238289	3.11752007204284E-09	7.3048557927397E-08
AT5G20110	49.5500398577035	-0.696558656544059	0.192286015278671	-3.62251334572913	0.000291754403426036	0.0023421513821156
AT5G20150	36.6131726397103	-0.88748253041348	0.231178724990135	-3.83894551910584	0.000123563842001713	0.00109391907270516
AT5G20160	884.007320790232	-0.670362127085701	0.0683060632564492	-9.81409402220831	9.79135357733738E-23	1.08822956076772E-20
AT5G20250	96.8962441704482	-2.37494067469839	0.195373263047965	-12.1559144667371	5.33613235115427E-34	1.95053424542526E-31
AT5G20510	98.9955474465127	0.605008960201175	0.128141707054296	4.72140549793691	2.34220451588545E-06	0.0000320523478217968
AT5G20960	464.951412010826	1.00339700612839	0.108474663118609	9.25005874442078	2.24369325024595E-20	2.01674919526206E-18
AT5G21020	1739.70819200258	0.735731945254289	0.186617903109449	3.94245103495129	0.0000806531198204186	0.000751650520071425
AT5G21170	88.6714999964728	0.617456246528332	0.160990958713425	3.8353473478436	0.000125386964496138	0.00110708007460922
AT5G22100	190.970302659682	-0.696555659527893	0.111249969517402	-6.26117618323426	3.82084542763413E-10	1.013694942567E-08
AT5G22290	226.557746200265	0.618377403246188	0.092401239670051	6.69230635275358	2.19680354418538E-11	7.03019873507886E-10
AT5G22460	53.4520103547359	1.65085313350262	0.183368242323351	9.00293918175594	2.19754089351689E-19	1.78065764322459E-17
AT5G22470	2187.11938967123	1.02801564338905	0.0897645116351201	11.4523615698795	2.28825240394457E-30	5.7029490594673E-28
AT5G22540	7.77989193140238	1.26003748023945	0.453463011162285	2.77869958347828	0.00545769739850177	0.0284363840696723
AT5G22545	29.6103315105301	1.06281699158541	0.241757192449657	4.39621663709853	0.000011015399852433	0.000128779184202324
AT5G22740	73.1473659196318	-1.03704137641477	0.175042347654772	-5.92451706863572	3.13216478486914E-09	7.32873094542142E-08
AT5G22880	74.811317903975	1.05648488846791	0.179988692462649	5.86972922583541	4.36507453597913E-09	9.87177369282718E-08
AT5G22950	46.9696055215046	-0.597254457658847	0.178598807142289	-3.344112243611	0.000825463327938514	0.00577789203457899
AT5G23050	33.6218617140149	0.897362076484174	0.208960284784054	4.29441449800633	0.0000175154966585729	0.000196395640447761
AT5G23070	107.207477318396	-0.680058855355467	0.137071224166934	-4.96135392011419	7.00035068336178E-07	0.0000109249305873452
AT5G23220	2.5900156307589	4.26701359319323	1.21750380092235	3.50472301602725	0.000457082559645796	0.00346477005696484
AT5G23340	47.1819058040085	0.851856114975117	0.175191418971811	4.86243059149025	1.15953043622507E-06	0.000017121289179054
AT5G23460	54.1705023221467	0.962088279454739	0.194150979334028	4.95536145506384	7.21959505571494E-07	0.0000112244914056196
AT5G23530	43.4700961845031	-0.96158128576207	0.205034774041732	-4.68984488244104	0.0000027341223786637	0.0000368032561429126
AT5G24120	1.60329135960954	2.81398328407256	1.03476396517698	2.71944460647244	0.0065391646673062	0.0329038603892688
AT5G24130	407.740350778306	0.89271539034403	0.104328245841337	8.55679478884059	1.16048840891867E-17	8.22796286133761E-16
AT5G24160	19.275073951009	-1.73226102408314	0.368260075425606	-4.70390666726806	2.55229959184003E-06	0.0000345589752236542
AT5G24165	73.8998789571885	-0.670193761441928	0.174010275479719	-3.85146083812757	0.000117415308691029	0.00104341675454281
AT5G24260	16.7905094837481	-1.03306317070588	0.321070220147076	-3.21756147372576	0.00129285318576217	0.00853034177801924
AT5G24270	16.9132374366946	0.804665770274993	0.300641390501823	2.67649696847086	0.00743962388066506	0.0366341103903791
AT5G24450	20.1361861317882	0.750890257506656	0.277341416352419	2.70745807597844	0.00678006336098405	0.0339291944705892
AT5G24590	57.4550758105288	0.603197918455107	0.168923883741942	3.57082672439966	0.000355856259822109	0.00278471913311792
AT5G24735	89.8624700180861	0.595489530398678	0.159639709104421	3.73020931784063	0.000191320758893872	0.00161130212362358
AT5G24840	238.848892779149	-0.601379412215871	0.103508987056212	-5.80992461929208	6.2500977768745E-09	1.37131443416457E-07
AT5G24930	116.838339045639	1.21300864643659	0.159993469102872	7.58161350734044	3.41283671209818E-14	1.59482247378702E-12
AT5G24950	7.8803772481077	1.61335753959751	0.490194318118799	3.2912611998218	0.000997392572251279	0.00682734516061643
AT5G24970	86.1414496973758	0.7536019435626	0.13797083396033	5.46203804044035	4.70699180102528E-08	9.09815606757518E-07
AT5G24990	33.227069540289	-1.29466531727238	0.222995788473558	-5.80578371517492	6.40656194173054E-09	1.40135023111071E-07
AT5G25190	125.801575598643	-1.72377823408904	0.151509415475923	-11.3773670677448	5.42117830943498E-30	1.33093973152084E-27
AT5G25450	9.875632509824	-1.13399328585663	0.43500663641512	-2.60684134660988	0.00913816903774073	0.0433555646096906
AT5G25590	172.60219640095	0.610192158970039	0.124550830681789	4.89914162458699	9.6256245842699E-07	0.0000146062637257062
AT5G25610	4.83688873969991	-2.16127555957585	0.69390013110475	-3.11467812541685	0.0018414573401753	0.0114475176827451
AT5G26010	7.69733148499865	1.72556400091377	0.436731817526215	3.95108378108998	0.0000777980812115505	0.000729174152620395
AT5G26040	45.9090843531205	1.03149596134368	0.178021714146499	5.79421429733472	6.8641766133516E-09	1.4915302656938E-07
AT5G26200	9.60406018659579	-1.55889596833694	0.479601383578587	-3.25039923093029	0.00115243101793469	0.00774676657703627
AT5G26220	3.70876949963809	-4.10926370402862	1.13447183392965	-3.62218221830569	0.000292128220107645	0.00234400833782959
AT5G26340	93.544907026636	1.81503723844296	0.16291940509072	11.1407062739535	7.94864706266682E-29	1.72035915176061E-26
AT5G26667	13.2175417954747	-1.28661988574281	0.350531189820919	-3.67048617385552	0.000242089565308366	0.00198907655332533
AT5G26710	151.317832080561	-0.637640440686925	0.128104443294888	-4.97750448217567	6.44092909673045E-07	0.0000101094315564999
AT5G26860	148.538905639109	-0.626274783936657	0.143278054208771	-4.37104473113594	0.0000123653455045519	0.000143036264560038
AT5G26940	34.703974889371	-0.631759571720638	0.199440909024064	-3.16765288932981	0.00153674882119677	0.00985752772804365
AT5G27320	30.800579525844	0.704424526462097	0.221737366347653	3.1768417658468	0.00148888246240171	0.00960040283184861
AT5G27670	78.1595069181929	0.809787355575386	0.164450201058699	4.92421018862933	8.47017564185295E-07	0.0000129968208146305
AT5G27730	87.44156784995	0.695289901499669	0.157245807143546	4.42167530015572	9.79385586594834E-06	0.000115732137312489
AT5G28830	8.5456155465546	1.52041378442431	0.435872895556842	3.48820447410921	0.00048627604810488	0.00365740956345549
AT5G32440	108.826007701335	0.632237062454533	0.149135848318493	4.23933661546172	0.0000224181286964363	0.000244695287941394
AT5G32450	33.3380721828967	-0.633225279433383	0.221183693135402	-2.8628931475782	0.00419792105246015	0.0229254991341026
AT5G33290	35.0243585786964	1.11933325452449	0.214751923780581	5.21221526130846	1.86598843916624E-07	0.0000032514453215938
AT5G35200	70.8965322960672	0.745277510510666	0.151050336996864	4.93396787672272	8.05756975589099E-07	0.0000123984064466465
AT5G35400	35.6087432526697	-0.728278002949044	0.203524452183994	-3.57833171952554	0.000345794399449525	0.00271891590657038
AT5G35680	412.249525069062	-0.621096632587088	0.0853442445962882	-7.27754560984304	3.39948090116955E-13	1.3909965508293E-11
AT5G35690	110.438363405047	0.830979850581649	0.13745695093305	6.04538253570303	1.4905591498701E-09	3.67589317184607E-08
AT5G35732	9.04687581402841	-1.92990134408821	0.529287049192699	-3.64622816113074	0.000266117712216858	0.00215846659184177
AT5G36100	63.2579886064703	1.39694287219411	0.168254583555068	8.30255463285435	1.01896268462899E-16	6.39729664101613E-15
AT5G36890	14.8442486982076	-0.808732930969562	0.304574111483484	-2.65529111135047	0.00792399929450669	0.0385880555363588
AT5G37260	34.4418633906239	0.784011773507793	0.207579465367863	3.77692356090427	0.000158777434426415	0.00136883124679251
AT5G37600	134.375208788111	-0.85386297401919	0.110818072274765	-7.70508777577452	1.30753386469805E-14	6.38208443335851E-13
AT5G37720	261.417797453112	0.608887700069674	0.094333431199501	6.45463323370448	1.0848130295247E-10	3.16384566004465E-09
AT5G38150	15.2827931741927	-1.19941103218748	0.370584276458269	-3.23654053445126	0.00120988042082025	0.00806374515481051
AT5G39080	5.28657370850699	-2.16361091562909	0.662483362232009	-3.26590981596813	0.00109112993200275	0.0073829684292527
AT5G39110	1.43532142027744	-4.20464376336789	1.20940784271296	-3.4766136078099	0.000507789044778732	0.00378803718710448
AT5G39530	13.9167351852812	1.29479541465942	0.333539333364901	3.88198717553615	0.000103606342516075	0.000934844063657109
AT5G39660	78.433210315421	0.669359261763588	0.151570081735695	4.41617009173882	0.0000100465041484173	0.000118462327410262
AT5G39720	66.8169571750827	1.95075971856181	0.189925007275435	10.2712104453562	9.50050530611847E-25	1.37082291035388E-22
AT5G39730	77.2521903811455	0.772209539219492	0.155800769365661	4.95639105226195	7.18146059804725E-07	0.0000111757658824294
AT5G39760	11.3454642567692	-2.0740109539184	0.434114542235134	-4.77756617698153	0.0000017742966566563	0.0000250303650989189
AT5G39840	44.2984654359654	-0.637563429794218	0.195568622631234	-3.26004970130824	0.00111392692057898	0.00751866389684186
AT5G40200	106.114589625499	-0.700293087124881	0.132785305008373	-5.27387489964136	1.33572976392974E-07	2.38336545118768E-06
AT5G40420	5222.23292111737	1.64778047251073	0.187368278210989	8.79434068692896	1.4389036997945E-18	1.08571224577613E-16
AT5G40490	54.6940463820704	-0.658595403774529	0.18893261717555	-3.48587456004267	0.000490530966312638	0.00368099628872107
AT5G40530	82.3827655279386	-0.630271137636315	0.145080118484222	-4.34429709750243	0.0000139722316182264	0.0001593374357526
AT5G40650	36.0113971907621	-0.992858827124798	0.213716633304896	-4.64567877460595	0.0000033896008830285	0.0000447117441258507
AT5G40720	11.5137202021417	1.11101299746045	0.412709062249956	2.6920004891668	0.00710248411130231	0.0352850380993089
AT5G40850	104.795044715854	-0.631622786460974	0.136870558137311	-4.61474545772888	3.93577379843531E-06	0.000051137079945073
AT5G41060	8.74647798246441	-1.40190155712088	0.432902291419188	-3.23837869401201	0.0012021112944906	0.00802171549009161
AT5G41670	126.600204417234	-0.600068883201063	0.114543006297352	-5.23880857154468	1.61616570597559E-07	2.84933651635504E-06
AT5G42092	11.6254531908004	1.59636432613578	0.424437126896241	3.7611326271324	0.000169145709806688	0.00144383901432808
AT5G42110	19.6456134252976	-1.18426486207763	0.345810195309394	-3.42460944801836	0.000615683795778549	0.00448312649701698
AT5G42290	295.685024624049	1.01480632991975	0.111807191086747	9.07639589239306	1.1222957255463E-19	9.41869509668934E-18
AT5G42420	34.3895167576183	-0.854832251883153	0.215007594365233	-3.9758235257079	0.0000701361228521415	0.00066532242491054
AT5G42570	184.402643813272	0.672210646416962	0.106482951573865	6.31284761063995	2.73947224748633E-10	7.46052632432162E-09
AT5G42690	5.43288907583915	2.21562173058941	0.670135858297674	3.30622768973695	0.000945612136406973	0.00649180886133485
AT5G42810	20.1261962766182	0.726407587115102	0.271768946561945	2.67288664251245	0.0075201657530343	0.0369692786825048
AT5G42825	575.088192967255	0.832218501610573	0.104101134444182	7.99432692116148	1.30283637652958E-15	7.38977777846037E-14
AT5G42830	15.994835182472	-1.06787930990198	0.355654504730376	-3.00257495883975	0.00267706036224534	0.0156763851543516
AT5G42870	22.0546102441712	0.748375727188498	0.290999961762961	2.57173823204176	0.0101189369266962	0.0471786829669009
AT5G42900	111.776307820352	0.983128863096961	0.171895548895044	5.71933868803805	1.06939444858508E-08	2.27855819750984E-07
AT5G43060	15.588609539255	-1.20522303447662	0.327764772887777	-3.67709752289115	0.000235902869578392	0.00194602121449096
AT5G43140	33.9276883995975	-0.888129835304576	0.224940497626715	-3.94828785689989	0.0000787121242301926	0.000737321031584532
AT5G43150	189.646789508144	-0.602077140687972	0.123527997687612	-4.87401359982014	1.09353456806345E-06	0.0000162783258914712
AT5G43170	4.46030522186215	-2.2231683835618	0.803920420908028	-2.76540852271264	0.00568515480003821	0.0293795511485481
AT5G43400	12.5982165577801	1.08311222706947	0.330366977016352	3.27851238901476	0.00104355783371471	0.00709904169014608
AT5G43420	9.65167209310777	-3.05963601866961	0.582001630739477	-5.25709183113818	1.46351243595392E-07	2.59971015756005E-06
AT5G43500	26.1647069780801	-1.35649300135925	0.269608486739068	-5.03134384887554	4.8705371477688E-07	0.0000078085249067884
AT5G43600	97.5490086204961	0.647543795996845	0.146983040601507	4.40556810736032	0.0000105506994629627	0.000123786344840423
AT5G43745	25.3239656512349	-1.02861115042533	0.317265921262838	-3.24211042374506	0.00118648040739078	0.00793350252893124
AT5G43770	329.039113243817	1.86473680209304	0.143728813421915	12.9739942722487	1.71837044988338E-38	9.99012379751711E-36
AT5G44040	15.2000872854637	-1.08896487570872	0.387422723197536	-2.81079247680958	0.0049419649625357	0.0262820503293727
AT5G44120	39855.8477659493	0.733475209744602	0.168969498139816	4.34087345834263	0.0000141917439794039	0.000161255288907178
AT5G44170	39.0832229548327	-0.62041762425785	0.199013461158173	-3.11746562592944	0.00182413217464028	0.0113681375041587
AT5G44190	31.4733483142731	-0.65097115229684	0.231582369222024	-2.81097025858967	0.00493923513490454	0.0262760280511141
AT5G44260	458.785628397675	1.14688037226418	0.110532036759228	10.3759996277137	3.18857608464794E-25	4.85637852003462E-23
AT5G44286	8.35449823117364	-1.49101166129258	0.466717943599398	-3.19467396045175	0.0013998888968999	0.00910969435792888
AT5G44310	5286.66525466259	0.986155898217669	0.129611275473933	7.60856564841073	2.77154469996897E-14	1.31380803371152E-12
AT5G44360	31.7821189314155	2.0699721538785	0.282334832909079	7.33162158048383	2.27384404234264E-13	9.46897738037823E-12
AT5G44380	34.9477405745954	-0.586292159495228	0.219578845111011	-2.67007579531999	0.00758341264104345	0.0372134709225906
AT5G44563	14.7151568500029	-1.8899498908632	0.416069935784468	-4.54238513364309	5.56213049997417E-06	0.0000701621814371741
AT5G44670	64.7996921826788	0.876721228911036	0.16231457253219	5.40137102438641	6.61334801095888E-08	1.25906205361415E-06
AT5G44780	44.2237501789356	-0.716439111653282	0.182195334035844	-3.93225828446481	0.0000841515787936103	0.000781029318813932
AT5G45095	38.8403030406014	-0.60570295808684	0.213801936760913	-2.83300968767264	0.00461119884844207	0.0248149993146802
AT5G45280	33.0656747837152	-0.657997748028961	0.24556060869659	-2.67957369678119	0.00737159743510949	0.0363911783343685
AT5G45310	460.779058734852	1.6728822815799	0.0965010528445872	17.3353785504708	2.54386693641591E-67	1.04610168092763E-63
AT5G45650	22.6191103087568	-2.62094723335745	0.366268086684703	-7.15581654159692	8.31763196840749E-13	3.2116602875196E-11
AT5G45690	2839.78899295258	1.61727102496784	0.136957506708387	11.808560653863	3.52544731646065E-32	1.0543651437902E-29
AT5G45780	29.0542387950208	-0.66187866237123	0.23797307925262	-2.78131738451228	0.00541387798598344	0.0282617832406987
AT5G45830	280.612997461657	-2.34531321148198	0.187407941272392	-12.5144814865296	6.22128030361179E-36	2.92382399183172E-33
AT5G46230	53.5619865365349	0.785555528785346	0.216401620488559	3.63008154473075	0.000283331694776482	0.00227898437524614
AT5G46410	75.310823724692	0.671503818052447	0.161876388837611	4.14825054397573	0.0000335025637644589	0.000349229196046632
AT5G47020	116.172660732626	0.625936261580611	0.143498689982597	4.36196498836694	0.0000128899500758352	0.000148478143415556
AT5G47070	20.1474986769904	1.23301798163788	0.307836839370884	4.00542697929773	0.0000619055558109644	0.000596884224815096
AT5G47120	396.013761367327	0.590585711104275	0.121006586983308	4.88060795554658	1.05759300491045E-06	0.0000158292514447425
AT5G47720	119.936422656468	0.639428158322897	0.136349095696789	4.68963989130408	2.73686273751473E-06	0.0000368100205800325
AT5G47810	434.924478310631	0.739784079724347	0.0892223209594259	8.29146867924189	1.11858589368651E-16	6.99605299058912E-15
AT5G47870	60.6813291330633	0.587289807276193	0.159511379379586	3.68180508224827	0.000231588444186094	0.00191427051176737
AT5G47880	105.855123689505	-0.689819147114567	0.127924992660123	-5.3923719890085	6.95336332443289E-08	1.31617805895968E-06
AT5G47900	6.51134458708832	-1.79355711883898	0.526750796709265	-3.40494429252646	0.000661775522569809	0.0047764570297283
AT5G48160	201.968358540083	0.635524297293549	0.11986041309678	5.30220346212559	1.14413221437198E-07	0.0000020658431168172
AT5G48180	56.5172160246209	0.946936231033289	0.21406713541371	4.42354791735418	9.70930847473705E-06	0.000114921634104228
AT5G48360	37.3017827011274	-0.615053752622841	0.198628023433078	-3.09651046208022	0.00195812952050991	0.0120498587665049
AT5G48412	501.597870802564	1.03016445605477	0.0917701833601031	11.2254810695151	3.05718100003643E-29	7.0827563759999E-27
AT5G48480	40.2417849955191	0.783604131699102	0.229542855430685	3.41375962335593	0.000640730790234631	0.00465314824219402
AT5G48500	90.2464583250442	0.715549320211258	0.127091805842809	5.63017667005435	1.80025123193677E-08	3.68771264185903E-07
AT5G48720	30.8841098393905	0.766203330869861	0.210948135730468	3.63218820691003	0.000281028031175195	0.00226177726835461
AT5G48850	68.9568626127441	1.35713594006924	0.17215577147529	7.88318584058644	3.19137880152778E-15	1.72680887849771E-13
AT5G48930	127.951198631516	0.827785280486802	0.123601325906452	6.69722006957528	2.12421608469945E-11	6.83781416383976E-10
AT5G49220	32.5717888908144	-0.745801462878218	0.241601036820429	-3.08691333734854	0.00202246550330274	0.0123763151279118
AT5G49440	13.5563948157405	1.31965435225424	0.485081487655515	2.72047972523618	0.00651872692534108	0.0328412064915576
AT5G49560	77.5518484219274	-0.649353736703859	0.171090212223504	-3.79538799014157	0.000147412738444085	0.00127822463609212
AT5G49630	3.8515588183586	-2.1972978322885	0.800249989308276	-2.74576427572065	0.00603701229673887	0.0309161940439158
AT5G49640	195.206568048631	1.64645501543672	0.394597671805372	4.17249044553106	0.0000301288237419466	0.000317481756394157
AT5G49710	35.6339544149706	0.78211480245397	0.201639720896231	3.8787734826139	0.000104984455203598	0.000945204873368351
AT5G49890	11.7399533814521	-1.57553839479452	0.431670191029419	-3.6498660957739	0.000262377049088451	0.00213444118716911
AT5G49950	31.5453357553993	-0.783748213835032	0.217180780198069	-3.60873652410795	0.000307691908665299	0.0024533321403953
AT5G49980	57.7438262524579	-0.599661416550477	0.174107371273658	-3.44420464316782	0.000572742020281179	0.00420769695918049
AT5G49990	467.925999332398	0.758175846336447	0.0979694017998614	7.73890451924265	1.0027704941048E-14	4.99835510834237E-13
AT5G50170	90.0286628128537	1.17548314582986	0.158512470081467	7.41571401433415	1.20971286078147E-13	5.27813444217359E-12
AT5G50200	39.3416136052567	-1.82707058515011	0.312410871628771	-5.84829386898278	4.96640583984067E-09	1.11297560844059E-07
AT5G50210	26.9806614019235	-0.780547024631231	0.263199214706837	-2.96561304523891	0.00302080303844376	0.0174103676171554
AT5G50240	92.1349702175218	1.44965265394884	0.161751635073573	8.96221329255475	3.18225560940737E-19	2.54101565626902E-17
AT5G51070	79.8341657650833	0.948203747663184	0.156040085006685	6.07666772049351	1.2270565536612E-09	3.06280018985933E-08
AT5G51080	17.5659789349576	0.780632452123588	0.292141938800965	2.67209992282357	0.00753781989875804	0.0370391281999237
AT5G51174	50.2885649825	-1.48293479522766	0.245728594385109	-6.03484832092263	1.5911206878639E-09	3.91801559800498E-08
AT5G51210	245.98228009733	1.24726844041665	0.120973443923985	10.3102664515394	6.33255058264374E-25	9.38415536341503E-23
AT5G51550	215.968132060961	-1.3706870949429	0.143926388608836	-9.52352871625343	1.67396233041293E-21	1.64880277682409E-19
AT5G51640	20.4367865747382	-0.889949883999602	0.276309465866302	-3.22084471919692	0.0012781337872598	0.00846037129442109
AT5G51740	74.8839308725486	0.967976456245425	0.15355542827118	6.30375928186643	2.90511575614167E-10	7.85958043960103E-09
AT5G51760	72.7583907298633	1.49833882741236	0.15071142585842	9.94177328545693	2.73907112243843E-23	3.28868473671458E-21
AT5G51810	734.37144768368	-0.685046779871327	0.134143586679246	-5.10681723092255	3.27630363138579E-07	0.0000054546476146422
AT5G51830	286.023933625324	0.782082114073626	0.124297123956971	6.2920370896463	3.13326590674244E-10	8.43520309329072E-09
AT5G51970	156.264984374686	0.630301848511557	0.12868980202922	4.89783835682989	9.68966911288191E-07	0.0000146898955979534
AT5G52190	18.4757978878329	0.797324358733574	0.294994384210007	2.70284588931686	0.0068748613291433	0.0343409031287817
AT5G52300	670.80639590489	2.04573481010464	0.139592645383682	14.6550328957644	1.25096037240226E-48	1.78558715353086E-45
AT5G52310	67.7250088780106	1.10679723586258	0.213226033617072	5.19072280756417	2.09479285203794E-07	3.61985829530468E-06
AT5G52420	708.523219201831	1.12305317270912	0.0956556292349692	11.7405863271303	7.89372860019763E-32	2.31864181686877E-29
AT5G52570	56.840407649827	0.843039479519756	0.169301481883416	4.9795162460556	6.37434022476401E-07	0.0000100144720493929
AT5G52580	81.3174598457548	0.64623910398917	0.148214790074249	4.3601526113921	0.0000129971766351676	0.000149190899142967
AT5G53045	28.2288303798585	-1.41434416886138	0.294115201917453	-4.80881015207887	1.51831315965061E-06	0.0000216982911929565
AT5G53160	32.0864783541805	-1.01026837221594	0.253505681328143	-3.98519026052213	0.0000674260779826704	0.00064482067252148
AT5G53220	23.2240460052252	1.06306402190865	0.266245486773376	3.99279640301852	0.0000652986321597729	0.000625202095690398
AT5G53270	19.8233928311209	1.33431078922765	0.287372880093673	4.64313399647425	3.43163631524761E-06	0.0000451575885996064
AT5G53290	41.136651802454	-1.65101869345257	0.228646164888631	-7.22084577389149	5.16652219990103E-13	2.05275661029401E-11
AT5G53500	15.3870945894711	0.929421722587	0.32685548752956	2.8435249155881	0.00446175207800266	0.0241339559128792
AT5G53540	135.127609498749	-0.597670445096401	0.115366961358923	-5.18060316451401	2.2116956567809E-07	3.79355389555673E-06
AT5G53590	10.1946330553564	1.35605923969245	0.438343526638501	3.09359932857131	0.00197744345984532	0.0121401211301384
AT5G53660	20.8302931112345	1.38637791528157	0.271305895681764	5.11001764925803	3.22128718483825E-07	5.37393031474689E-06
AT5G53750	13.1028899317765	-2.2448757986483	0.538695601821408	-4.16724359927582	0.0000308304982926364	0.000324252472132721
AT5G53895	184.653328921373	1.44206519901825	0.142392334275245	10.1274075346692	4.17573674962928E-24	5.49493550357216E-22
AT5G54000	26.1324706907784	0.724779376597074	0.271951984198778	2.66510052769944	0.00769653115858036	0.037723552153602
AT5G54070	47.5239123848565	1.11270918186686	0.244942368705091	4.54273871747583	5.55280595458345E-06	0.0000700983155387132
AT5G54080	72.1842460756428	1.137260493378	0.156799740285415	7.25294883338389	4.07794167402789E-13	1.64810964609545E-11
AT5G54180	28.8403632177375	-0.618128685003061	0.220605359859147	-2.80196585159004	0.00507922496926245	0.0268730046701184
AT5G54290	41.313687990237	0.79114798731352	0.197356463544331	4.00872600321908	0.0000610471974579569	0.000590237346638085
AT5G54300	144.973712187818	0.607826152276602	0.133545524090491	4.5514528204235	5.32767455390348E-06	0.0000674114759516603
AT5G54380	15.6555722423787	-1.37791017031737	0.340531195799151	-4.04635518658937	0.0000520212814469055	0.000514550846975435
AT5G54510	14.9384164286281	-2.17938364485021	0.379285083013006	-5.74603047274463	9.1362848513429E-09	1.95680663437161E-07
AT5G54640	278.060910886096	0.811586554604326	0.113814009056418	7.13081422342324	9.97769146690548E-13	3.81681504509601E-11
AT5G54740	11751.8051599312	0.630787624584389	0.188319121105985	3.34956758973713	0.00080937805818895	0.00569573633821614
AT5G54770	1347.38315373657	0.606886370949516	0.0867630671492036	6.99475469102394	2.65723451098828E-12	9.59314490186996E-11
AT5G54855	46.8536907868015	0.68280132413414	0.176705235990437	3.86406956368341	0.00011151344141123	0.000997435887859337
AT5G54910	74.3793819634905	-0.741242285279906	0.156182861448055	-4.74598991469007	2.07489050544818E-06	0.0000287530530110506
AT5G54960	276.499888488747	1.28152096941195	0.124580135971368	10.2867199447148	8.08848804409648E-25	1.17741185696764E-22
AT5G55050	42.3795626250199	-1.28301558288736	0.235688496724148	-5.44369199481555	5.21874266831154E-08	1.00166975672178E-06
AT5G55135	97.802902362894	1.12845463342462	0.176579203269524	6.3906429099818	1.65189736667365E-10	4.65274996308475E-09
AT5G55240	505.170524475411	0.901739444147282	0.147087693382594	6.13062468660612	8.75346827257887E-10	2.22888234699148E-08
AT5G55470	90.1150692743942	1.35287728885637	0.16123680128607	8.39062346849753	4.83570776717567E-17	3.21809805086498E-15
AT5G55580	46.0797025144923	-0.62626674451024	0.194260138081669	-3.22385616881911	0.00126476907466615	0.00837864941972754
AT5G55620	6.04000821122	1.86752298035879	0.466580722525002	4.00257209567573	0.000062657565525	0.000603074485266662
AT5G55750	598.310848913446	1.69380886560268	0.202803652673426	8.35196429292234	6.71369603328473E-17	4.38228516077383E-15
AT5G55850	277.611086528285	0.658975985385124	0.103200230603361	6.38541194658592	1.70936680023338E-10	4.790012691148E-09
[truncated: 133 more rows]

## Sheet: NaCl_DEGs_dog1-3_WT
Dataset EV1 - DEGs from the comparison between dog1-3 mutant and WT seeds under salt stress (100 mM NaCl).
gene	baseMean	log2FoldChange	lfcSE	stat	pvalue	padj
AT1G01080	46.7820708228086	-0.888294658215175	0.2336507258347	-3.80180568685079	0.000143645367909851	0.00144850578022601
AT1G01110	17.8513858300711	-0.960409359588356	0.369586620718841	-2.59860423984064	0.00936036205319084	0.047178394896802
AT1G01140	23.5318155529702	-1.22231252702014	0.333020556803968	-3.67038160872349	0.000242188625890832	0.00228188301882994
AT1G01230	181.813856175076	0.847725876112129	0.116025198896639	7.30639450889735	2.74405745794633E-13	1.43340640992299E-11
AT1G01240	127.668742491177	0.776111755608977	0.153886398827663	5.04340709459412	4.57314859156471E-07	8.22443499137484E-06
AT1G01250	113.064882702939	1.24081151140261	0.158133394228257	7.84661277561378	4.27424393474302E-15	2.96648582569512E-13
AT1G01300	283.159148868756	-0.907689803793363	0.137628557492852	-6.59521410620399	4.24642587604417E-11	1.56156501804878E-09
AT1G01320	167.92151440637	-0.63800531227028	0.158942298488386	-4.01406874279535	0.0000596809526176233	0.000677621753107777
AT1G01470	397.835682150156	1.47071698283044	0.112630628062091	13.0578778449115	5.73029796283365E-39	8.47109947845699E-36
AT1G01480	32.5770966012538	1.91420184433406	0.284721562024374	6.72306596916672	1.77939970798597E-11	6.94059785835267E-10
AT1G01500	140.295184669273	0.654187868006944	0.143699738856805	4.55246386118232	5.30212709306486E-06	0.0000771469929298994
AT1G01520	40.1611720092797	0.585243321303316	0.219857514808637	2.66192093462309	0.00776961264063481	0.0408457267661822
AT1G01810	8.2049383083227	-1.95068322052863	0.565460300674011	-3.44972621102396	0.000561155362168811	0.00469471404580732
AT1G02640	28.5711865236284	-2.02016370043957	0.453228821184786	-4.4572710428226	8.30096202855561E-06	0.000115196558631566
AT1G02660	13.9759665259973	1.15131139114544	0.365408744564491	3.15074942313605	0.00162852140181563	0.0115188669296844
AT1G02690	32.6464943618793	0.647515618279682	0.234586948961298	2.76023717920688	0.00577594113562536	0.0323314418696623
AT1G02700	884.45989774481	0.993092452878947	0.0955414225634383	10.3943653572831	2.63032104656533E-25	6.1720692113294E-23
AT1G02750	74.024803525201	0.587559440243587	0.174377455395432	3.36946905728835	0.000753131465565826	0.00605588596427306
AT1G02816	164.628029540056	0.872000343810207	0.131373876355644	6.63754749421873	3.18945210552337E-11	1.2089659096398E-09
AT1G02900	52.5024330960922	-2.2208801202688	0.295318533375271	-7.52028697584874	5.46561392905229E-14	3.14389769311984E-12
AT1G02920	71.1801573553681	-1.14427519952024	0.244664448592241	-4.67691651199925	2.91220752186531E-06	0.000044891724500245
AT1G03090	39.0736709321291	0.764968316773491	0.220418991724039	3.47051908181859	0.000519453433085557	0.00439410534487476
AT1G03106	839.452540585277	0.742521899134894	0.146681358800231	5.06214221908152	4.14571572419555E-07	7.59431419464471E-06
AT1G03110	45.8465814939146	-0.753900697441878	0.232258355149271	-3.2459572744212	0.00117056405872458	0.00868697212857706
AT1G03120	33.8671819811483	1.70043466177656	0.250833128558953	6.77914704307852	1.20887443867066E-11	4.84303274440876E-10
AT1G03150	82.581399837603	-0.79310384715686	0.179656000661878	-4.41456920022128	0.0000101211337548526	0.000138409546991662
AT1G03230	631.631255052115	-0.617030645444244	0.135685325257678	-4.54751200450344	5.42838249231798E-06	0.0000789063700923664
AT1G03270	42.894563966954	0.812641871875875	0.22531338928341	3.60671806704615	0.000310094267818906	0.00284374910742363
AT1G03360	132.097507106052	-0.734903208953533	0.158929528541656	-4.62408223126964	3.76260588958641E-06	0.000056375764686658
AT1G03440	31.9390321342531	0.892375411420307	0.273645881289966	3.26105917331425	0.00110996874129096	0.00830398173203659
AT1G03470	169.239182288879	1.25152429065005	0.131809449920106	9.49495116934816	2.20314612456792E-21	3.61878990660973E-19
AT1G03600	155.602826750387	0.667080796409911	0.114738773404278	5.81390907901271	6.10305711483616E-09	1.54488858439423E-07
AT1G03610	133.936142867179	0.803622345725233	0.140248198803064	5.73000118777767	1.00429931264114E-08	2.44589073126424E-07
AT1G03687	22.6816618329216	-0.89676055271925	0.341651334337501	-2.62478281976614	0.00867042518318325	0.0444742871210958
AT1G03770	45.0146213726527	0.833807075370067	0.211045369834988	3.95084277860256	0.0000778764727345901	0.000862960881004576
AT1G03850	50.9448219344974	-0.893577581524087	0.188098525487691	-4.75058259604784	2.02831424460957E-06	0.0000321033934454639
AT1G03860	125.601895917011	-0.600468568773387	0.159581859782701	-3.7627620682641	0.000168047063765558	0.00166169882518143
AT1G03890	98.2377845652385	1.25318698958744	0.217489424433416	5.76205943278453	8.30937256830306E-09	2.05413803808067E-07
AT1G03905	67.5442180306153	1.10587052859425	0.175369996732335	6.30592774818903	2.86472659545796E-10	8.93444161617195E-09
AT1G04530	112.634807652984	0.617262317674905	0.138155373817305	4.46788496617703	7.89967641462831E-06	0.000110170675884387
AT1G04560	8607.6345666823	1.43705877322621	0.186236806840664	7.71629839237788	1.19756763084456E-14	7.59812973681339E-13
AT1G04620	33.4155009245705	0.63056188486688	0.234884205149516	2.68456486661372	0.00726242890271886	0.0386606000968286
AT1G04635	24.289639301451	-0.831372282185451	0.319156571313544	-2.60490416588884	0.00918999608186671	0.0464622818325019
AT1G04830	39.980789008569	0.699261357720153	0.206699707321856	3.38298184733914	0.000717033715572605	0.00582732788197351
AT1G04920	51.4479594931872	0.703759559903774	0.18635731542131	3.77639889431085	0.000159112103453671	0.00158607837178396
AT1G05333	20.778934038947	0.896986625751886	0.304146024404969	2.94919727294397	0.00318600535119258	0.0200178564066384
AT1G05340	99.8713557678202	1.33120966768145	0.148073331103961	8.99020544588688	2.46768716768177E-19	3.22830260175572E-17
AT1G05510	1775.57433267644	1.71892301165901	0.186660288377157	9.20883079418497	3.29696442085364E-20	4.68644471475763E-18
AT1G05680	251.62360814143	0.637514157877787	0.226614724704537	2.8132071237162	0.00490500455644448	0.0282913313920869
AT1G05785	26.0951238119144	0.905520260140133	0.270566125524823	3.34676138183845	0.000817615572476074	0.00647739067948221
AT1G06143	12.8854656619101	-1.36430250583545	0.444632748263053	-3.06838061560931	0.00215222304151995	0.0144619605558134
AT1G06270	33.4279	-1.116347	0.3035194	-3.678008	0.0002350627	0.002226094
AT1G06283	4.731856	-2.068217	0.741759	-2.78826	0.005299205	0.03007222
AT1G06450	63.88722	-0.827691	0.1920515	-4.309734	0.00001634507	0.0002106619
AT1G06547	13.88038	-2.242446	0.5006714	-4.478877	0.00000750368	0.0001050444
AT1G06550	5.967448	-3.020754	1.141017	-2.647421	0.00811082	0.04226375
AT1G06553	38.85711	-1.183955	0.2621486	-4.51635	0.000006291459	0.00008994839
AT1G06570	52.94992	0.7806684	0.1952334	3.998642	0.00006370702	0.0007178208
AT1G06645	17.75588	1.020022	0.3485056	2.926844	0.003424208	0.02119769
AT1G06680	79.86995	0.7351048	0.1491772	4.92773	0.0000008319033	0.00001426685
AT1G06760	257.635	1.095181	0.1191651	9.190451	3.911972E-20	5.354693E-18
AT1G06790	53.99223	-0.7527897	0.2123583	-3.544904	0.0003927564	0.003470483
AT1G07040	77.39038	1.096216	0.1569208	6.985792	0.000000000002832526	0.0000000001239856
AT1G07080	1420.49	0.8019065	0.1085074	7.390339	0.0000000000001464554	0.000000000007989117
AT1G07310	179.049	0.8467714	0.1180512	7.172915	0.0000000000007341753	0.00000000003547819
AT1G07350	11.29366	-1.509315	0.5275172	-2.861168	0.004220832	0.02500864
AT1G07473	23.77076	2.018464	0.3315323	6.088287	0.00000000114125	0.00000003327633
AT1G07480	124.8443	0.6308848	0.1270572	4.965359	0.0000006857414	0.00001199682
AT1G07500	28.45804	0.8112957	0.2574494	3.151282	0.001625552	0.01150337
AT1G07645	389.3028	1.519446	0.1436961	10.57402	3.932496E-26	1.019896E-23
AT1G07670	132.9999	-0.6940097	0.1401563	-4.951686	0.000000735734	0.00001281078
AT1G07890	69.77807	-1.080987	0.2087835	-5.17755	0.0000002248192	0.000004355835
AT1G07930	2865.842	-0.7033565	0.08208163	-8.568988	1.043987E-17	1.057073E-15
AT1G07985	1853.292	0.6498867	0.09012016	7.211335	0.0000000000005540592	0.00000000002767114
AT1G08113	4.47491	-2.266164	0.865511	-2.618296	0.008837019	0.04513348
AT1G08170	305.8418	1.33653	0.2055561	6.50202	0.00000000007924856	0.000000002699381
AT1G08230	12.9166	1.468191	0.3925233	3.740391	0.000183734	0.00178811
AT1G08250	9.903152	1.837339	0.5368228	3.422617	0.0006202143	0.005122138
AT1G08320	70.23235	-0.6722055	0.17919	-3.751356	0.000175881	0.00172646
AT1G08570	334.4347	0.9981213	0.1049536	9.510116	1.904509E-21	3.163411E-19
AT1G08580	272.756	-0.7526178	0.1167466	-6.446591	0.0000000001143941	0.000000003766343
AT1G08770	21.39897	-0.8373527	0.2982878	-2.807198	0.004997457	0.02871255
AT1G08890	19.34293	-1.986335	0.4272152	-4.649495	0.000003327493	0.00005050342
AT1G08930	72.87009	-1.260576	0.19241	-6.551511	0.00000000005695786	0.000000002009566
AT1G09160	26.25997	-1.184452	0.337815	-3.506214	0.0004545289	0.003911436
AT1G09380	9.482569	-1.595543	0.5112816	-3.120675	0.001804373	0.01256947
AT1G09590	674.0324	-0.6171968	0.08971844	-6.879264	0.000000000006016265	0.0000000002498271
AT1G09750	5.529906	1.476711	0.5529383	2.670661	0.0075702	0.03995368
AT1G09780	64.85167	-0.9917705	0.22514	-4.405127	0.0000105722	0.0001436478
AT1G09787	29.54493	-0.8454021	0.2731575	-3.094926	0.001968623	0.01349196
AT1G09970	644.7869	0.6375581	0.1068323	5.967843	0.000000002404108	0.00000006557183
AT1G10070	70.31372	1.418497	0.1785353	7.945192	1.938908E-15	0.0000000000001391402
AT1G10760	70.51313	-0.688244	0.1883582	-3.65391	0.0002582767	0.002419585
AT1G10960	57.98215	-0.7734419	0.2050988	-3.771069	0.0001625494	0.001616282
AT1G10970	70.82661	0.6409104	0.2108478	3.039683	0.002368275	0.0156683
AT1G11170	39.25903	0.8635821	0.2223848	3.883278	0.0001030575	0.001094468
AT1G11175	66.39169	1.080899	0.1664811	6.492622	0.00000000008435544	0.000000002834151
AT1G11210	165.6921	-1.146152	0.1358478	-8.437029	3.255063E-17	3.021471E-15
AT1G11300	66.41984	-1.192188	0.2168821	-5.496942	0.00000003864327	0.0000008603366
AT1G11360	69.00045	0.7745676	0.1643534	4.712818	0.000002443148	0.0000381384
AT1G11530	56.7801	0.8615524	0.1743855	4.940506	0.0000007792009	0.00001350402
AT1G11580	155.2023	-1.816272	0.2088133	-8.698068	3.375819E-18	3.590268E-16
AT1G11670	99.5442	-1.10835	0.1700343	-6.518393	0.0000000000710648	0.000000002448837
AT1G11720	22.56092	0.7747558	0.2984234	2.596163	0.00942713	0.04745021
AT1G11740	9.825089	-2.627035	0.7169939	-3.663956	0.0002483491	0.002335461
AT1G11910	2287.19	0.6510097	0.09881027	6.588482	0.0000000000444347	0.000000001612904
AT1G12230	19.49174	0.9286049	0.3348718	2.773016	0.005553937	0.03117079
AT1G12320	21.28445	0.7992963	0.2815274	2.839142	0.004523499	0.02644163
AT1G12330	60.05677	0.7080697	0.2095177	3.379522	0.0007261196	0.005880035
AT1G12640	38.48718	0.6985322	0.2227546	3.135883	0.001713378	0.01202129
AT1G12760	66.77019	0.5907496	0.1737783	3.399444	0.0006752303	0.005517927
AT1G12780	590.2459	-0.6868008	0.1044932	-6.572681	0.00000000004941712	0.000000001764573
AT1G12800	91.43986	-0.6514445	0.1885079	-3.455795	0.0005486723	0.004619033
AT1G12830	97.67136	-0.9773408	0.164561	-5.939081	0.000000002866248	0.00000007689972
AT1G13080	59.95586	-2.828077	0.4559036	-6.203233	0.0000000005531471	0.00000001665412
AT1G13245	46.68991	-1.19883	0.2351922	-5.097234	0.0000003446519	0.000006400741
AT1G13340	16.65574	1.192717	0.3381254	3.527439	0.0004196009	0.003666052
AT1G13360	82.17537	0.880927	0.1583754	5.562272	0.00000002662856	0.0000006112577
AT1G13640	135.2006	0.8371143	0.1273179	6.574993	0.0000000000486555	0.000000001741792
AT1G13730	92.9634	-0.9416732	0.1752211	-5.3742	0.00000007692327	0.000001631502
AT1G13740	134.9772	0.5898121	0.1451376	4.063812	0.00004827763	0.0005637348
AT1G13960	55.4859	0.9038889	0.1778805	5.081439	0.0000003745871	0.00000690464
AT1G13990	43.98595	0.7203268	0.2086225	3.452776	0.0005548493	0.00465406
AT1G14060	102.0505	-0.6910052	0.1516183	-4.557533	0.000005175805	0.00007538318
AT1G14170	17.90207	1.951725	0.3425457	5.697705	0.00000001214311	0.0000002923642
AT1G14390	9.326869	-2.107934	0.5850116	-3.603234	0.0003142818	0.002866227
AT1G14490	15.69724	1.09907	0.3342677	3.287992	0.001009046	0.007693445
AT1G14530	121.1194	0.9743332	0.1417809	6.872106	0.000000000006326076	0.0000000002590537
AT1G14740	88.78417	0.8158609	0.1561581	5.224583	0.000000174548	0.000003440456
AT1G14930	1577.319	0.5968675	0.1663863	3.58724	0.0003341967	0.003021669
AT1G14940	2829.775	0.7410206	0.1227408	6.037279	0.000000001567345	0.00000004413344
AT1G14950	4081.635	1.916301	0.2199471	8.712553	2.971055E-18	3.229493E-16
AT1G14960	27.15911	0.8961561	0.2775744	3.228526	0.001244301	0.009151493
AT1G15000	68.51705	-1.361422	0.22103	-6.159444	0.0000000007300074	0.00000002156819
AT1G15002	9.028173	-1.869413	0.6509269	-2.871925	0.004079803	0.0243487
AT1G15060	18.52033	1.103994	0.3141975	3.513693	0.0004419225	0.003827073
AT1G15290	95.86012	-1.509014	0.196234	-7.68987	1.472849E-14	0.0000000000009186972
AT1G15310	22.71007	1.200361	0.2914188	4.119024	0.00003804805	0.0004558058
AT1G15330	354.1733	1.410917	0.1377915	10.2395	1.319145E-24	2.867782E-22
AT1G15380	84.61222	0.6670624	0.1648442	4.046623	0.00005196176	0.0006014461
AT1G15550	36.14619	-1.961334	0.3796107	-5.166698	0.0000002382656	0.000004598278
AT1G15670	43.5443	-0.6057729	0.2299663	-2.634181	0.008434044	0.04351849
AT1G15740	122.209	1.022694	0.1413664	7.234348	0.0000000000004677725	0.00000000002376316
AT1G16030	98.81545	0.8724648	0.1667395	5.232504	0.0000001672295	0.000003305017
AT1G16240	237.4032	0.6606856	0.09985423	6.616501	0.00000000003678002	0.000000001376504
AT1G16280	79.22715	-0.6854651	0.1891575	-3.62378	0.0002903287	0.002672434
AT1G16635	29.99379	-2.062971	0.3144186	-6.561223	0.00000000005336835	0.000000001896501
AT1G16730	461.1251	0.6502448	0.1126307	5.773247	0.000000007775851	0.0000001935192
AT1G16770	114.7471	0.9480886	0.152357	6.222811	0.0000000004883251	0.00000001485372
AT1G16790	52.62364	-0.6813205	0.2091886	-3.256967	0.001126095	0.008401777
AT1G16840	104.4117	0.5919204	0.1459896	4.054539	0.0000502333	0.0005847235
AT1G16850	525.0983	1.242253	0.1006175	12.34629	5.100866E-35	5.027073E-32
AT1G17020	62.09797	-1.090951	0.2045104	-5.334452	0.00000009583344	0.00000199536
AT1G17060	70.00368	-0.6346799	0.1642536	-3.864024	0.000111534	0.001167369
AT1G17080	180.4883	0.8067707	0.1127125	7.157777	0.0000000000008199574	0.0000000000390181
AT1G17090	20.52915	0.9434312	0.2889184	3.26539	0.001093134	0.008219636
AT1G17100	115.9355	0.5874417	0.1467723	4.002402	0.00006270255	0.0007081221
AT1G17145	139.9669	0.8379842	0.1213233	6.907033	0.000000000004948934	0.0000000002090288
AT1G17200	77.8658	-0.6994022	0.2142671	-3.264161	0.001097889	0.008245109
AT1G17345	42.27434	-1.359756	0.2580316	-5.269727	0.0000001366267	0.000002762999
AT1G17430	31.0437	1.393486	0.2761145	5.04677	0.0000004493425	0.000008110659
AT1G17560	7.098705	-2.36733	0.8350253	-2.83504	0.004581993	0.02669909
AT1G17810	3985.889	1.668477	0.1286553	12.96858	1.84409E-38	2.47829E-35
AT1G17830	74.19185	0.646337	0.1670671	3.868728	0.0001094048	0.00115129
AT1G18100	348.532	0.8551343	0.1129016	7.574156	3.614705E-14	0.000000000002163408
AT1G18480	44.59658	-1.214153	0.2607067	-4.657161	0.000003205991	0.00004885996
AT1G18745	9.746665	-1.348841	0.5220049	-2.583962	0.009767247	0.04887922
AT1G18840	18.68534	1.13383	0.3364657	3.369823	0.0007521656	0.006052947
AT1G19110	71.3641	0.6587337	0.1817426	3.624541	0.0002894747	0.002666234
AT1G19180	72.41137	-1.362908	0.2067033	-6.593546	0.00000000004294427	0.000000001575298
AT1G19450	51.82571	-0.94056	0.2191234	-4.292375	0.00001767721	0.0002266454
AT1G19520	121.3541	-0.6867367	0.1441599	-4.763716	0.000001900599	0.00003034185
AT1G19530	864.0679	1.661899	0.1343861	12.3666	3.962482E-35	4.184097E-32
AT1G19540	283.1888	1.334365	0.1614342	8.265687	1.388923E-16	1.180026E-14
AT1G19660	200.0914	0.9200106	0.1092212	8.42337	3.65806E-17	3.358826E-15
AT1G19990	34.76637	-0.6732463	0.2595475	-2.593923	0.009488764	0.04769612
AT1G20010	22.38188	-2.851648	0.530868	-5.37167	0.00000007801083	0.000001647477
AT1G20015	15.12588	-1.75017	0.4595025	-3.808837	0.000139622	0.001415752
AT1G20220	454.2231	-0.6904914	0.09521827	-7.251669	0.0000000000004116664	0.00000000002127854
AT1G20370	67.57463	-0.8632369	0.1999591	-4.317066	0.00001581165	0.0002048586
AT1G20693	1252.384	0.6499856	0.07834873	8.296058	1.076229E-16	9.304035E-15
AT1G20780	22.36834	0.7784264	0.2658643	2.927908	0.003412505	0.02114294
AT1G20870	18.82808	0.8831385	0.3178445	2.778524	0.005460649	0.03081098
AT1G21000	1127.052	0.7627093	0.09898957	7.704947	1.308981E-14	0.0000000000008234326
AT1G21080	60.1492	0.9581314	0.1954222	4.90288	0.000000944419	0.0000160291
AT1G21400	97.21949	1.840279	0.1682396	10.93844	7.548526E-28	2.595113E-25
AT1G21410	138.2805	0.7912376	0.1540452	5.1364	0.0000002800519	0.000005321346
AT1G21660	36.76016	0.8620602	0.2199682	3.919023	0.00008890879	0.0009657153
AT1G21670	82.39643	1.090107	0.1628225	6.695062	0.00000000002155801	0.0000000008299271
AT1G21680	255.2688	0.9107285	0.1167386	7.801437	0.0000000000000061206	0.0000000000004131545
AT1G21780	83.52928	0.5858781	0.1561859	3.75116	0.0001760185	0.001726663
AT1G21790	20.16205	1.032227	0.3224146	3.201552	0.001366896	0.009910162
AT1G21980	28.28654	-0.9935172	0.2562583	-3.877015	0.0001057458	0.0011166
AT1G22360	57.57747	-1.776605	0.2310891	-7.687967	1.494911E-14	0.0000000000009246555
AT1G22540	10.51026	-1.765691	0.5496952	-3.212128	0.001317558	0.009604273
AT1G22710	41.32082	0.749801	0.2871011	2.611627	0.009011248	0.04584077
AT1G22770	78.98663	1.068433	0.1817708	5.877913	0.000000004154714	0.0000001087064
AT1G22790	54.86352	0.6373173	0.2058366	3.09623	0.001959985	0.01343898
AT1G22910	21.07162	-0.8997456	0.304554	-2.954306	0.003133732	0.01978896
AT1G22930	148.1736	0.7052987	0.1328601	5.30858	0.0000001104827	0.00000226749
AT1G23050	64.68815	1.307088	0.1874335	6.973612	0.000000000003089055	0.0000000001335249
AT1G23052	15.20562	1.496075	0.3302745	4.529794	0.000005904135	0.0000849862
AT1G23070	58.56957	0.6602386	0.188759	3.497785	0.0004691387	0.003999583
AT1G23330	6.055491	-1.974765	0.7099059	-2.781727	0.005407044	0.03055517
AT1G23410	13.67906	-1.716003	0.5248521	-3.269499	0.00107738	0.008127077
AT1G23440	113.7309	0.6325893	0.1459735	4.333591	0.00001466967	0.0001917083
AT1G23550	43.1015	0.9736869	0.2230694	4.364951	0.00001271512	0.0001688837
AT1G23710	39.94795	0.7472095	0.2233515	3.345443	0.0008215135	0.006490878
AT1G23960	58.34177	0.7930078	0.1886437	4.203734	0.00002625477	0.0003247901
AT1G24340	25.21005	0.8303431	0.2948461	2.816192	0.004859668	0.02807365
AT1G24440	36.55667	0.7708796	0.247436	3.115471	0.001836517	0.01274013
AT1G24610	41.0838	0.7149701	0.2217005	3.224937	0.001260003	0.009253166
AT1G24735	76.06018	0.7749391	0.168283	4.604976	0.000004125144	0.00006092108
AT1G25310	310.7372	1.831611	0.1512989	12.10592	9.82661E-34	7.64562E-31
AT1G25360	13.40146	-1.394727	0.4150486	-3.360395	0.0007783118	0.006212626
AT1G25450	16.32368	-1.148179	0.3937679	-2.915878	0.003546888	0.02179401
AT1G25520	128.4478	-0.9040396	0.1409245	-6.415062	0.0000000001407655	0.000000004583561
AT1G25560	11.24103	-1.943497	0.5153766	-3.771023	0.0001625794	0.001616282
AT1G25580	17.78334	-0.9788123	0.3552341	-2.755401	0.00586203	0.03271188
AT1G26233	22.69773	-1.18492	0.3545541	-3.342	0.0008317697	0.006557894
AT1G26270	331.1542	-0.7303926	0.1155098	-6.323209	0.0000000002561862	0.000000008040766
AT1G26665	141.1003	0.7611686	0.126375	6.023093	0.000000001711153	0.00000004781848
AT1G26762	7.993752	-1.676952	0.5743867	-2.919553	0.003505343	0.02160946
AT1G26770	1864.523	-1.631673	0.1844163	-8.847766	8.928837E-19	1.081926E-16
AT1G26920	33.23374	-1.264752	0.2651523	-4.76991	0.000001843087	0.00002955465
AT1G27050	72.77563	-0.6301398	0.1779164	-3.541774	0.0003974459	0.00349937
AT1G27130	86.32159	0.9433164	0.1610328	5.857915	0.000000004687156	0.0000001207147
AT1G27150	164.944	0.800972	0.1220887	6.560574	0.00000000005360113	0.000000001900205
AT1G27400	1400.959	-0.683579	0.08466899	-8.073547	6.828507E-16	5.398172E-14
AT1G27450	94.87628	-0.6069502	0.1732399	-3.503525	0.0004591432	0.003933737
AT1G27461	2076.022	0.6154697	0.08726904	7.052555	0.000000000001756622	0.00000000007917118
AT1G27500	12.88977	0.9827174	0.3735866	2.630494	0.008526078	0.04386184
AT1G27730	35.68929	1.226398	0.2353395	5.211186	0.0000001876371	0.000003678833
AT1G27970	184.3094	-1.24729	0.1368388	-9.115028	7.865025E-20	1.047465E-17
AT1G27990	1087.485	1.267397	0.09624993	13.16777	1.345191E-39	2.209551E-36
AT1G28100	74.88379	-1.255536	0.2477108	-5.068554	0.0000004008486	0.000007361174
AT1G28200	125.2788	0.7563248	0.1448137	5.222744	0.0000001762912	0.00000347019
AT1G28260	8.916933	1.251444	0.4180013	2.993876	0.002754576	0.01780538
AT1G28330	262.4778	1.241697	0.1140591	10.88644	1.337723E-27	4.207567E-25
AT1G28380	39.60918	0.5859363	0.2151539	2.723336	0.006462628	0.03529259
AT1G28510	37.5663	-1.501052	0.27943	-5.371837	0.00000007793834	0.000001647477
AT1G28580	181.0014	-1.020772	0.1303694	-7.829841	4.884859E-15	0.0000000000003343188
AT1G28600	43.22718	-0.9154629	0.2478909	-3.693008	0.000221617	0.002109571
AT1G28660	36.92071	-1.825115	0.3685032	-4.952781	0.0000007316042	0.0000127539
AT1G28670	20.71444	-3.202802	0.7084894	-4.520607	0.000006166264	0.00008841502
AT1G28680	27.7523	-1.776857	0.3386737	-5.246517	0.0000001550016	0.000003104862
AT1G29240	14.79134	1.362008	0.3681408	3.699693	0.0002158605	0.002061412
AT1G29330	56.70334	1.384177	0.1981449	6.985679	0.000000000002834819	0.0000000001239856
AT1G29418	244.8014	-0.8352958	0.1423166	-5.869278	0.000000004376965	0.0000001139167
AT1G29465	92.57314	-0.8508174	0.1817058	-4.682389	0.000002835511	0.00004380079
AT1G29680	148.6182	1.481688	0.1794792	8.255487	1.512836E-16	1.277644E-14
AT1G30040	59.13752	0.9944471	0.1910943	5.20396	0.0000001950861	0.00000380972
AT1G30110	16.37374	1.334819	0.3311476	4.030888	0.00005556644	0.0006387549
AT1G30160	8.442824	-2.229667	0.6560688	-3.398527	0.0006774976	0.005530341
AT1G30200	31.75759	0.7237988	0.2558732	2.82874	0.004673162	0.02714474
AT1G30360	162.1278	0.8202692	0.1289769	6.359817	0.0000000002019938	0.000000006449404
AT1G30500	129.9811	0.7847018	0.1343822	5.839328	0.000000005241184	0.0000001342815
AT1G30860	70.74885	1.359047	0.1849694	7.347418	0.0000000000002020728	0.00000000001078427
AT1G30970	56.55721	-1.126742	0.2305253	-4.887714	0.000001020135	0.00001715661
AT1G31320	37.79606	-0.8382659	0.2514283	-3.334015	0.0008560193	0.006702856
AT1G31440	99.51016	0.8307697	0.1536621	5.406472	0.00000006427834	0.000001379139
AT1G31480	30.20163	1.203192	0.2488798	4.83443	0.000001335274	0.00002198147
AT1G31660	228.1071	-0.9171173	0.1308242	-7.010303	0.000000000002378028	0.0000000001058867
AT1G31750	319.9035	1.473944	0.1418833	10.38842	2.799524E-25	6.466462E-23
AT1G31817	112.0432	-0.9031296	0.1565578	-5.768665	0.000000007990205	0.0000001981866
AT1G31835	89.09836	-0.9874581	0.1897846	-5.203047	0.0000001960471	0.000003823436
AT1G31860	107.3875	-0.9893163	0.1848957	-5.350673	0.00000008762777	0.000001837449
AT1G32150	24.34152	1.225563	0.3200321	3.829499	0.0001284044	0.001318196
AT1G32385	6.917262	-4.075566	1.036012	-3.933898	0.00008357927	0.0009141894
AT1G32710	32.53981	1.428253	0.2547177	5.607201	0.00000002056247	0.0000004779481
AT1G32790	433.8837	0.7087397	0.08812271	8.042645	8.791967E-16	6.860184E-14
AT1G32920	135.3861	-0.707759	0.1399422	-5.057509	0.0000004247687	0.000007761873
AT1G33102	15.83982	1.556105	0.3435954	4.528886	0.00000592954	0.00008526886
AT1G33240	27.26086	-1.164677	0.3469646	-3.356761	0.0007886113	0.006281272
AT1G33800	7.176242	-1.990687	0.634467	-3.137574	0.001703522	0.01197506
AT1G34210	28.54901	-1.61701	0.300755	-5.376504	0.00000007594607	0.00000161309
AT1G35190	273.7444	0.6642389	0.103461	6.420189	0.0000000001361049	0.000000004451412
AT1G35516	250.5639	0.8281001	0.1468442	5.639312	0.00000001707313	0.0000004018983
AT1G36390	22.64394	-0.9917044	0.3543782	-2.798435	0.005135094	0.02936638
AT1G42990	246.5126	0.6495168	0.1069705	6.071924	0.000000001263868	0.00000003656313
AT1G43560	26.5713	-0.9724264	0.2986395	-3.256188	0.001129189	0.008413713
AT1G43780	13.84076	-2.288372	0.732022	-3.126097	0.001771432	0.01237575
AT1G43890	172.653	0.6023747	0.1207626	4.988089	0.000000609795	0.00001075728
AT1G43900	41.75222	-0.6602044	0.2288038	-2.885461	0.003908405	0.02347743
AT1G44100	97.19622	-0.8531797	0.1733017	-4.92309	0.0000008518807	0.00001455879
AT1G44350	25.04269	1.069113	0.2542871	4.204353	0.00002618299	0.0003241735
AT1G44446	49.26829	0.7971193	0.1855321	4.296396	0.00001735975	0.000222962
AT1G44750	102.1975	-0.6784438	0.1482064	-4.577697	0.000004701233	0.00006881023
AT1G45150	48.3537	0.6357906	0.2035347	3.123745	0.001785651	0.01244567
AT1G45160	37.10385	-4.514446	0.5351098	-8.436486	3.270212E-17	3.021471E-15
AT1G46554	155.6283	0.6534428	0.122671	5.326793	0.00000009996224	0.000002072569
AT1G46768	218.2037	0.7092618	0.1218768	5.819497	0.000000005902486	0.000000149668
AT1G47270	60.4246	0.7235017	0.192833	3.751959	0.0001754581	0.001723453
AT1G47278	53.68753	-0.7164714	0.2086009	-3.434652	0.000593316	0.004927522
AT1G47310	79.29161	0.6063037	0.1609197	3.767741	0.0001647314	0.001635476
AT1G47380	9.66143	-1.677117	0.5145695	-3.259262	0.001117023	0.008352531
AT1G47490	133.5332	-0.6217919	0.167713	-3.707476	0.0002093349	0.002009479
AT1G47500	229.4201	-0.677839	0.1313063	-5.162273	0.0000002439693	0.000004677818
AT1G47980	397.7045	1.787301	0.2222376	8.042295	8.817121E-16	6.860184E-14
AT1G48130	4317.177	1.603811	0.1707184	9.394483	5.749932E-21	8.947499E-19
AT1G48230	34.49263	-0.8110592	0.2595621	-3.124721	0.001779739	0.01241617
AT1G48470	31.01995	1.136288	0.2529004	4.493024	0.000007021875	0.00009914458
AT1G48630	527.5545	-0.7958113	0.1207606	-6.58999	0.00000000004398557	0.000000001601717
AT1G48840	143.9628	0.8461061	0.130177	6.499659	0.00000000008050212	0.000000002726771
AT1G48970	48.62037	-0.6228421	0.2101355	-2.964002	0.003036664	0.01926652
AT1G49032	386.5347	0.7860609	0.110037	7.143605	0.0000000000009091457	0.00000000004293898
AT1G49360	19.96684	-1.056262	0.3622724	-2.915656	0.003549414	0.02179401
AT1G49450	3.721071	-2.920237	1.104812	-2.643197	0.008212727	0.04262948
AT1G49500	59.58321	0.7216852	0.1794226	4.022265	0.00005764109	0.0006590164
AT1G49730	9.816373	-2.258401	0.6428851	-3.512916	0.0004432175	0.003828228
AT1G50055	32.78564	-1.089432	0.2630664	-4.141281	0.00003453712	0.0004184936
AT1G51090	39.525	0.9816941	0.212437	4.621108	0.000003816958	0.00005699605
AT1G51140	25.87175	1.100501	0.2835484	3.881175	0.000103953	0.001102303
AT1G51355	49.42384	-0.6039451	0.195801	-3.084484	0.002039054	0.01387814
AT1G51380	73.22278	-0.6902947	0.1917775	-3.599456	0.0003188835	0.002902743
AT1G52160	44.06553	-0.7199924	0.2334644	-3.083949	0.002042724	0.01389034
AT1G52310	44.72108	-0.7187165	0.2288838	-3.140093	0.001688944	0.0118837
AT1G52420	38.24628	-0.7885081	0.2488631	-3.168441	0.001532587	0.01096092
AT1G52690	3436.313	1.546309	0.1647726	9.384507	6.321172E-21	9.733946E-19
AT1G52825	4.604323	-2.076784	0.7870325	-2.638752	0.008321178	0.04304607
AT1G52920	18.8114	0.8951705	0.326647	2.740483	0.006134897	0.03394169
AT1G53000	42.40673	0.7735012	0.2226292	3.474393	0.0005120114	0.004337573
AT1G53035	10.28508	-2.012615	0.524728	-3.83554	0.000125289	0.001291595
AT1G53180	9.159102	-2.346973	0.6141456	-3.821526	0.0001326282	0.001355908
AT1G53230	20.86756	-0.9996056	0.3495432	-2.859749	0.00423977	0.02507133
AT1G53290	3.231411	-3.225973	1.173836	-2.748231	0.005991784	0.03331197
AT1G53345	18.9253	-1.296454	0.4533469	-2.859739	0.004239893	0.02507133
AT1G53542	3.327239	-4.078479	1.170464	-3.484496	0.0004930653	0.004189072
AT1G53580	70.90176	-0.8125775	0.1968066	-4.128813	0.00003646408	0.0004396807
AT1G53590	45.23034	1.021353	0.2197698	4.647376	0.000003361834	0.0000509723
AT1G53670	91.37925	0.8365157	0.1535285	5.448603	0.00000005076712	0.000001108553
AT1G54000	263.7276	-0.674421	0.1270478	-5.308402	0.0000001105906	0.00000226749
AT1G54010	251.3811	-0.7434314	0.1792955	-4.146403	0.00003377398	0.0004099185
AT1G54100	289.454	1.045813	0.131151	7.974113	1.53479E-15	0.0000000000001140141
AT1G54130	100.2471	0.6796489	0.1556005	4.367908	0.00001254422	0.000167139
AT1G54220	25.28047	-0.8613981	0.3032841	-2.840235	0.004508029	0.0264034
AT1G54290	28.57099	0.7645988	0.2628293	2.909108	0.003624613	0.02212331
AT1G54510	30.43058	-0.8538376	0.3113371	-2.742486	0.006097607	0.0337733
AT1G54690	96.56728	-0.6951412	0.1650875	-4.210744	0.00002545313	0.0003164623
AT1G54860	1204.194	1.218877	0.1175721	10.36706	3.501329E-25	7.842447E-23
AT1G54870	9093.073	1.454769	0.1249292	11.64474	2.440507E-31	1.288501E-28
AT1G54920	26.79882	0.7125604	0.2576757	2.765338	0.005686392	0.03186578
AT1G55152	108.9479	0.9275832	0.1569689	5.909342	0.00000000343476	0.00000009083372
AT1G55205	49.78077	-0.8138021	0.2176134	-3.739668	0.0001842632	0.001792081
AT1G55360	66.30408	-0.9698517	0.2012475	-4.819199	0.000001441356	0.00002351829
AT1G55740	98.07572	-1.185813	0.1857696	-6.383244	0.000000000173375	0.000000005571745
AT1G56580	126.8393	-0.785449	0.1543071	-5.090169	0.0000003577447	0.000006618949
AT1G56600	117.5583	2.357709	0.2011653	11.72026	1.003659E-31	5.934836E-29
AT1G58060	43.83529	-0.6830643	0.2092669	-3.264082	0.001098195	0.008245109
AT1G58220	43.46403	0.766105	0.2247262	3.40906	0.0006518722	0.005350709
AT1G58235	254.672	0.6844369	0.1387966	4.931222	0.0000008171676	0.00001406308
AT1G58380	371.8074	-0.6070176	0.1016429	-5.972062	0.000000002342731	0.00000006401588
AT1G58440	72.41433	-0.6111622	0.1817654	-3.362369	0.0007727672	0.006181479
AT1G60090	54.96321	-1.455839	0.2482226	-5.865056	0.000000004489815	0.0000001160366
AT1G60160	51.90426	-0.6007824	0.2045753	-2.936729	0.003316935	0.02067211
AT1G60420	60.12705	0.5880879	0.1927309	3.051341	0.002278216	0.01519765
AT1G60640	305.3599	-0.8627922	0.1387226	-6.219551	0.0000000004985789	0.00000001513448
AT1G60660	10.1376	-1.524404	0.5808584	-2.624399	0.008680195	0.04449094
AT1G60680	255.4157	1.474204	0.1258582	11.71322	1.090632E-31	5.971409E-29
AT1G61240	40.71851	0.6389318	0.2134584	2.993238	0.002760348	0.01783489
AT1G61340	14.1983	1.078824	0.3302529	3.26666	0.001088244	0.008199549
AT1G61670	66.50132	0.5969224	0.1811525	3.295137	0.0009837362	0.007546742
AT1G61730	205.9571	-0.6738449	0.118955	-5.664704	0.00000001472785	0.0000003494732
AT1G61800	1019.833	-1.587384	0.09179474	-17.29275	5.334343E-67	3.94288E-63
AT1G61870	174.4503	-0.8006966	0.1410047	-5.678511	0.00000001358724	0.0000003255432
AT1G61980	63.71105	-0.6937505	0.2124411	-3.265613	0.001092275	0.008217355
AT1G62110	20.77071	-0.9566112	0.3373091	-2.836008	0.004568127	0.02666033
AT1G62180	271.2954	0.8392312	0.1282236	6.54506	0.00000000005947151	0.000000002093256
AT1G62290	134.4687	1.333024	0.1915778	6.958137	0.000000000003448014	0.0000000001473179
AT1G62570	16.37247	-2.996593	0.6454636	-4.642544	0.000003441458	0.00005201951
AT1G62710	1268.561	0.6922214	0.1018224	6.798319	0.00000000001058472	0.0000000004286957
AT1G62960	34.14994	-0.9967552	0.2807743	-3.550023	0.0003851971	0.003409801
AT1G63090	48.50157	0.5911404	0.1988642	2.972583	0.002953052	0.01883303
AT1G63120	167.619	0.6433978	0.1289236	4.990534	0.0000006021268	0.00001063884
AT1G63240	51.64849	1.063612	0.1918807	5.543088	0.00000002971836	0.0000006769284
AT1G63660	225.4354	-0.848111	0.1287387	-6.58785	0.00000000004462408	0.000000001612904
AT1G64190	86.9766	-0.8036623	0.1720257	-4.671756	0.000002986354	0.00004589113
AT1G64220	34.11017	-1.175775	0.2699399	-4.355693	0.00001326468	0.0001749258
AT1G64405	3.404771	-3.85117	1.170427	-3.290399	0.001000455	0.00765118
AT1G64490	23.26849	-0.8597478	0.3336249	-2.576989	0.009966505	0.04964112
AT1G64580	9.197135	-1.689713	0.6470504	-2.611409	0.009016991	0.04585421
AT1G64660	308.0028	1.094959	0.105491	10.37965	3.068991E-25	6.97983E-23
AT1G64710	44.04321	0.9720525	0.2043349	4.757154	0.000001963416	0.00003124347
AT1G64795	326.3091	5.631965	0.2387762	23.5868	5.265516E-123	7.784012E-119
AT1G64900	57.66845	0.7525233	0.1842276	4.084747	0.00004412488	0.000520174
AT1G65090	669.6338	1.050828	0.1067793	9.841121	7.487166E-23	1.383535E-20
AT1G65540	37.31043	-0.6559285	0.2403082	-2.72953	0.006342473	0.03477774
AT1G65720	321.36	0.6141718	0.1328058	4.624587	0.000003753454	0.00005637576
AT1G65730	59.9524	0.7772389	0.1801164	4.315203	0.00001594562	0.0002062328
AT1G65840	8.098578	-2.065056	0.6173654	-3.34495	0.0008229753	0.006498955
AT1G65970	54.85661	0.8994208	0.3270594	2.750023	0.00595911	0.03314279
AT1G66140	14.47855	-1.549704	0.4904023	-3.160068	0.001577326	0.01123199
AT1G66240	224.7818	0.6008521	0.1003449	5.987869	0.000000002126087	0.00000005863795
AT1G66480	31.98818	-1.857354	0.3067952	-6.054051	0.000000001412478	0.00000004038812
AT1G66750	31.89011	-0.6502168	0.2452067	-2.65171	0.00800854	0.0418784
AT1G66770	24.54447	1.953237	0.2840645	6.876033	0.000000000006154225	0.0000000002536661
AT1G67080	131.0056	-0.6632138	0.1398322	-4.742925	0.000002106543	0.00003319939
AT1G67090	1266.767	0.586709	0.08420179	6.967893	0.000000000003217239	0.0000000001382571
AT1G67105	17.65001	2.023748	0.4134438	4.894856	0.0000009837788	0.0000166208
AT1G67120	144.4755	-0.7247016	0.1447376	-5.007004	0.0000005528375	0.000009834653
AT1G67320	7.950698	-2.37198	0.8322702	-2.850012	0.004371758	0.02573783
AT1G67340	109.5694	0.6005512	0.1322376	4.541455	0.000005586728	0.00008081077
AT1G67856	6.229975	1.753954	0.5802229	3.022897	0.002503673	0.0164205
AT1G67920	124.5249	1.117605	0.1392408	8.026419	1.003592E-15	7.767593E-14
AT1G68020	118.1334	1.065087	0.1294094	8.230371	1.866347E-16	1.558769E-14
AT1G68240	31.88616	0.693971	0.2478546	2.799912	0.005111658	0.02926632
AT1G68400	31.19955	-1.083032	0.2941582	-3.6818	0.0002315935	0.002196318
AT1G68560	294.0881	-0.7729164	0.1254878	-6.159293	0.0000000007307044	0.00000002156819
AT1G68590	89.03485	-0.6402501	0.1660065	-3.856778	0.0001148913	0.001194136
AT1G68650	7.862409	-2.197995	0.8323239	-2.640793	0.008271228	0.04288101
AT1G68990	83.38875	-0.8608597	0.2022502	-4.25641	0.00002077352	0.0002626988
AT1G69070	196.049	-0.6015956	0.1760327	-3.417522	0.000631939	0.005212566
AT1G69252	102.8396	0.7847389	0.1637969	4.790926	0.000001660132	0.00002685091
AT1G69295	437.6914	1.091933	0.1019344	10.71212	8.929716E-27	2.444592E-24
AT1G69410	415.9404	0.6483583	0.08490082	7.636655	2.229373E-14	0.00000000000135069
AT1G69490	16.23669	-1.607738	0.4086971	-3.933814	0.00008360848	0.0009141894
AT1G69530	1243.768	-2.215403	0.1300013	-17.04138	4.050316E-65	1.995861E-61
AT1G69600	48.18409	0.8095663	0.2172679	3.72612	0.0001944502	0.001878795
AT1G69790	27.17568	0.7357522	0.2715608	2.709346	0.006741603	0.03655947
AT1G69800	146.6479	0.8649373	0.1388222	6.230541	0.0000000004648268	0.00000001416811
AT1G69850	88.52308	-0.9554842	0.1559717	-6.126008	0.0000000009011102	0.00000002648332
AT1G69870	710.6599	-0.6035187	0.1050343	-5.745923	0.000000009142096	0.0000002233845
AT1G70000	39.65881	-1.925022	0.294642	-6.533427	0.0000000000642817	0.000000002235944
AT1G70070	34.80848	-0.7228796	0.2545745	-2.83956	0.00451758	0.02642794
AT1G70280	58.56262	-2.00662	0.2724864	-7.364109	0.0000000000001783344	0.000000000009621596
AT1G70370	5.433081	1.900819	0.6987078	2.720477	0.006518774	0.03555979
AT1G70490	68.20564	0.7838922	0.1726713	4.539794	0.00000563092	0.0000812909
AT1G70580	94.29408	1.106682	0.1495698	7.3991	0.0000000000001371101	0.000000000007507034
AT1G70620	29.03467	-0.7625894	0.294668	-2.587962	0.009654572	0.04841369
AT1G70640	19.18498	0.8320847	0.2927705	2.842105	0.00448167	0.02626984
AT1G70730	147.2196	0.8609256	0.1356041	6.348819	0.0000000002169746	0.000000006883125
AT1G70840	2724.213	1.131993	0.1270761	8.907997	5.196269E-19	6.455163E-17
AT1G70940	17.99831	-1.077131	0.4045707	-2.662404	0.007758471	0.04081618
AT1G70985	91.0059	1.293815	0.1627856	7.947974	1.895862E-15	0.0000000000001373849
AT1G71015	11.4847	-1.523496	0.5626387	-2.70777	0.006773698	0.03670659
AT1G71020	14.90226	-1.447779	0.4544936	-3.185477	0.001445156	0.01041626
AT1G71100	34.25118	-1.056425	0.3167858	-3.334823	0.0008535357	0.006690254
AT1G71250	247.0097	1.073391	0.1620246	6.624865	0.0000000000347566	0.000000001304078
AT1G71340	163.4634	0.7890641	0.1560263	5.057249	0.0000004253477	0.000007762858
AT1G71800	38.42386	-0.6195077	0.2348819	-2.637528	0.008351271	0.04316672
AT1G71850	53.11082	-0.7991383	0.2491226	-3.207811	0.001337495	0.009735199
AT1G72090	67.43735	-0.6621733	0.1891743	-3.500335	0.0004646745	0.003972981
AT1G72100	1042.621	1.213466	0.1253587	9.679946	3.669103E-22	6.317429E-20
AT1G72570	83.43261	-1.041948	0.2140521	-4.867729	0.000001128878	0.0000188142
AT1G72610	19.1675	-0.9322367	0.3257903	-2.861463	0.004216912	0.02500546
AT1G72680	679.8571	0.7909443	0.130918	6.041524	0.000000001526651	0.00000004315196
AT1G72750	137.2611	-0.7362807	0.1372078	-5.366171	0.0000000804256	0.000001696051
AT1G72770	62.56528	0.7699472	0.2180877	3.530447	0.0004148579	0.003635355
AT1G72940	9.983308	-1.89395	0.6164961	-3.072119	0.002125446	0.01432109
AT1G73020	119.7529	1.196427	0.1558468	7.676939	1.629349E-14	0.0000000000009994465
AT1G73120	52.42128	-1.013618	0.2621059	-3.867206	0.0001100893	0.001157504
AT1G73180	56.4365	-0.7303173	0.22607	-3.230492	0.001235773	0.009106894
AT1G73190	6230.226	1.572808	0.1609121	9.77433	1.451139E-22	2.616121E-20
AT1G73220	177.7948	-1.564884	0.1845429	-8.479788	2.256041E-17	2.208679E-15
AT1G73490	116.4772	-0.5912957	0.1645559	-3.593281	0.0003265398	0.002963313
AT1G73550	7.060001	-2.261233	0.5450369	-4.14877	0.00003342661	0.0004063697
AT1G73590	95.57488	-0.9901855	0.1781076	-5.559479	0.00000002705817	0.0000006191965
AT1G74020	36.17578	0.6101762	0.2249148	2.712921	0.006669293	0.03627379
AT1G74210	16.68443	-1.133421	0.3887625	-2.915458	0.003551669	0.02179401
AT1G74310	24.2708	1.252375	0.2728676	4.589679	0.000004439288	0.0000651698
AT1G74410	48.6426	0.6254552	0.1963669	3.185137	0.001446857	0.01042344
AT1G74670	676.6274	-2.630598	0.2213567	-11.88398	1.433818E-32	9.634606E-30
AT1G74780	24.19167	0.9163526	0.2578931	3.553226	0.000380537	0.003374612
AT1G75140	36.6148	0.5971537	0.2069146	2.885991	0.00390183	0.02345695
AT1G75166	20.68171	-0.8944749	0.3267565	-2.737436	0.006192026	0.03410972
AT1G75170	13.34542	1.130897	0.3813088	2.965829	0.003018687	0.01916069
AT1G75280	44.4561	1.17761	0.25279	4.658454	0.000003185932	0.00004867179
AT1G75310	63.50939	0.6746981	0.2260282	2.985017	0.002835626	0.01826538
AT1G75450	24.34165	-1.608352	0.308817	-5.208108	0.0000001907763	0.000003735426
AT1G75490	267.8892	0.7477694	0.1416905	5.277484	0.0000001309699	0.000002652229
AT1G75540	529.0298	0.6999017	0.09755002	7.174798	0.0000000000007241381	0.00000000003523875
AT1G75810	53.14121	0.9409469	0.2019993	4.658168	0.000003190352	0.00004867179
AT1G75960	25.98663	-2.952042	0.4894905	-6.030847	0.000000001631028	0.00000004583933
AT1G76130	31.08594	0.7365622	0.2459614	2.994625	0.002747824	0.01778506
AT1G76520	89.58181	-0.7565459	0.184181	-4.107623	0.00003997523	0.0004758082
AT1G76590	227.1434	0.8344597	0.1123736	7.425761	0.000000000000112133	0.000000000006279022
AT1G76670	39.57081	1.307141	0.2445008	5.346161	0.00000008983908	0.000001881149
AT1G76790	29.74397	-2.792669	0.4825025	-5.787884	0.000000007127843	0.000000178898
AT1G76820	19.63047	-0.9948427	0.3396084	-2.929382	0.003396369	0.02108716
AT1G76920	23.105	-0.9645588	0.3536776	-2.727226	0.00638693	0.03497378
AT1G76990	180.3719	0.6750055	0.1173723	5.750978	0.000000008872846	0.0000002175356
AT1G77120	640.0157	0.6321729	0.1347392	4.691825	0.000002707786	0.00004204749
AT1G77450	298.7154	1.06509	0.1262308	8.437637	3.238168E-17	3.021471E-15
AT1G77530	31.4259	1.704201	0.252542	6.748188	0.00000000001497024	0.0000000005949062
AT1G77550	37.58097	-0.9446524	0.2509434	-3.764404	0.0001669468	0.001653115
AT1G77670	76.46415	-0.8704898	0.1967624	-4.424066	0.000009686044	0.0001330751
AT1G77885	70.72328	-0.8397791	0.1912567	-4.390848	0.00001129095	0.0001520282
AT1G77950	277.649	0.7253535	0.1459621	4.969463	0.0000006713865	0.00001175961
AT1G78050	150.5236	-0.8996996	0.153197	-5.872827	0.000000004284266	0.0000001118981
AT1G78070	116.354	1.066335	0.1534612	6.948564	0.00000000000369023	0.0000000001572123
AT1G78100	63.09331	-0.8110697	0.2065073	-3.927559	0.00008581248	0.0009341428
AT1G78190	37.48521	-0.9634151	0.2521813	-3.820328	0.0001332743	0.001360631
AT1G78200	10.49887	-1.420503	0.471387	-3.013454	0.002582918	0.01688778
AT1G78310	35.04376	0.7359834	0.2345933	3.137274	0.001705268	0.01197576
AT1G78390	37.22468	0.7131514	0.2326803	3.064941	0.002177127	0.01460938
AT1G78780	189.7808	0.7184826	0.1281659	5.605881	0.00000002071981	0.0000004808493
AT1G79040	128.4815	0.7510848	0.1429241	5.255132	0.0000001479187	0.000002975078
AT1G79440	79.72808	0.6676821	0.1555913	4.291258	0.00001776641	0.0002275917
AT1G79520	88.20493	-1.125809	0.1846235	-6.097862	0.000000001074962	0.00000003140547
AT1G80130	28.30853	-1.136909	0.3648341	-3.116236	0.001831758	0.01272504
AT1G80180	158.0228	1.158456	0.1449947	7.989642	1.353309E-15	0.0000000000001020713
AT1G80380	76.51971	1.070177	0.1637879	6.533918	0.00000000006407097	0.000000002234246
AT1G80460	230.7927	-1.179081	0.1262517	-9.339132	9.712664E-21	1.450326E-18
AT1G80530	286.9256	-0.7327761	0.1218825	-6.01215	0.000000001830785	0.00000005077766
AT1G80640	769.5915	-0.7239331	0.09166493	-7.897601	2.84323E-15	0.0000000000002011075
AT2G01150	77.84845	-0.6784335	0.1867593	-3.632661	0.0002805129	0.002595008
AT2G01190	139.9096	0.6120786	0.1237867	4.944625	0.0000007629074	0.00001323716
AT2G01670	33.95428	-2.83424	0.383026	-7.399603	0.0000000000001365919	0.000000000007506462
AT2G02100	284.8984	0.7945831	0.2119161	3.749517	0.0001771752	0.001734557
AT2G02120	4807.084	1.112053	0.09017335	12.33239	6.061836E-35	5.600757E-32
AT2G02130	37.40878	1.00511	0.238965	4.206097	0.00002598187	0.0003219531
AT2G02180	97.03048	0.8434651	0.1589579	5.306217	0.0000001119239	0.000002291651
AT2G02370	62.28633	0.6174452	0.1880554	3.283315	0.001025938	0.007805685
AT2G02780	93.59823	-0.8079436	0.1700309	-4.751747	0.000002016669	0.00003195329
AT2G02860	34.38121	0.7554443	0.2562671	2.947878	0.003199628	0.02005942
AT2G02930	1218.012	0.8975775	0.1046473	8.577168	9.72375E-18	9.913531E-16
AT2G03090	122.7782	-0.8820741	0.1974862	-4.466511	0.000007950563	0.0001107698
AT2G03810	36.01831	0.9412357	0.2273045	4.140858	0.00003460091	0.0004189233
AT2G03980	26.94605	-0.8159973	0.2889134	-2.824367	0.004737417	0.02747479
AT2G04350	53.68243	0.7196214	0.1856744	3.875718	0.000106311	0.001120967
AT2G04690	103.328	0.9753842	0.1360831	7.167563	0.0000000000007634449	0.00000000003664288
AT2G04852	6.093043	-2.462699	0.8442984	-2.916858	0.003535768	0.02176979
AT2G05075	4.001802	1.825751	0.6540775	2.791338	0.005249066	0.02987945
AT2G05520	13.68836	-2.519913	0.6036791	-4.17426	0.00002989567	0.0003670662
AT2G05665	3.319036	-2.841908	0.9636848	-2.949002	0.003188019	0.02001786
AT2G05765	33.62914	-1.631563	0.2976121	-5.482179	0.00000004201197	0.000000929735
AT2G11890	66.61931	-0.9368192	0.2000606	-4.682678	0.000002831517	0.00004378486
AT2G13360	139.9425	1.074212	0.1298504	8.272691	1.309693E-16	1.119144E-14
AT2G13547	5.508722	1.770903	0.567764	3.119083	0.00181415	0.01262051
AT2G14260	82.55869	0.6326667	0.1557492	4.062086	0.00004863616	0.0005674731
AT2G14520	52.44635	0.731766	0.2083117	3.512841	0.0004433421	0.003828228
AT2G14850	27.23268	-0.7329753	0.279492	-2.622527	0.008728027	0.04466127
AT2G14860	16.04939	-1.520791	0.5132288	-2.963183	0.003044752	0.01930956
AT2G14878	835.4459	1.11594	0.1309131	8.524284	1.537576E-17	1.535809E-15
AT2G14960	22.84101	-1.746815	0.3773609	-4.62903	0.000003673833	0.00005530578
AT2G15620	339.0212	-0.9910223	0.1153182	-8.593805	8.413587E-18	8.637365E-16
AT2G15695	99.74466	0.8289269	0.1506217	5.503368	0.00000003726025	0.0000008358396
AT2G15890	287.8495	0.678013	0.1067505	6.351379	0.0000000002133929	0.000000006784057
AT2G15910	106.8875	-0.6459766	0.1597797	-4.04292	0.00005278955	0.0006082525
AT2G15960	3.86173	2.779677	0.771441	3.603227	0.0003142904	0.002866227
AT2G15970	86.93417	2.060417	0.1925462	10.7009	1.007997E-26	2.660933E-24
AT2G16430	368.475	-1.04303	0.1047178	-9.960391	2.271673E-23	4.418704E-21
AT2G16500	80.12357	-0.7943733	0.1818824	-4.36751	0.00001256711	0.0001672183
AT2G16600	764.3138	-0.6802872	0.0884818	-7.688442	0.0000000000000148937	0.0000000000009246555
AT2G16890	57.70451	1.770631	0.2019371	8.76823	1.81497E-18	2.048145E-16
AT2G16900	18.92064	0.9677507	0.3229782	2.996334	0.002732468	0.0177167
AT2G17420	54.01139	-0.7262359	0.2074597	-3.500612	0.0004641915	0.003972981
AT2G17710	89.56592	-1.686653	0.2073023	-8.136201	4.078746E-16	3.294869E-14
AT2G17760	29.36505	-0.8424112	0.2669716	-3.155434	0.001602598	0.01136814
AT2G17780	8.168631	1.694496	0.548193	3.091058	0.001994447	0.01364998
AT2G17790	46.51632	0.7289174	0.2029902	3.590899	0.000329539	0.002986864
AT2G17820	51.21171	-0.6808309	0.1953385	-3.485391	0.0004914192	0.004177487
AT2G17840	201.7095	1.124814	0.1279635	8.790118	1.494029E-18	1.71211E-16
AT2G17980	39.63166	0.6565343	0.213621	3.07336	0.002116628	0.01429425
AT2G18040	210.8875	-0.647667	0.1309523	-4.945825	0.0000007582224	0.00001317133
AT2G18050	100.8638	1.104164	0.1546823	7.13827	0.0000000000009451265	0.00000000004435494
AT2G18160	51.12273	-1.058695	0.207377	-5.105171	0.0000003304955	0.000006168833
AT2G18220	177.2241	-0.6357872	0.1389197	-4.576652	0.00000472476	0.00006908618
AT2G18280	28.33963	0.8299853	0.254191	3.265203	0.001093855	0.008220876
AT2G18570	273.4808	0.9263905	0.1478682	6.264976	0.0000000003728819	0.00000001148399
AT2G18700	91.0317	0.7819478	0.1537156	5.086977	0.0000003638168	0.000006722879
AT2G18735	52.88785	0.5932933	0.1867641	3.1767	0.001489612	0.01070016
AT2G18860	12.63979	-1.456722	0.4984352	-2.92259	0.003471335	0.02145349
AT2G18910	36.93753	-1.141041	0.2668214	-4.276422	0.00001899209	0.0002418261
AT2G18915	80.9924	0.8569383	0.1648607	5.197953	0.000000201495	0.000003914192
AT2G19320	45.30809	1.386141	0.2323553	5.965609	0.000000002437239	0.00000006623107
AT2G19350	118.5827	0.762134	0.1376826	5.535441	0.00000003104464	0.0000007042316
AT2G19640	120.2699	-1.002122	0.1822368	-5.499013	0.00000003819223	0.0000008515772
AT2G19670	22.9044	-1.897489	0.5000857	-3.794327	0.0001480446	0.001486604
AT2G19800	19.78285	-1.533909	0.526091	-2.915672	0.003549234	0.02179401
AT2G19810	97.16891	0.6007249	0.1547378	3.882211	0.0001035109	0.001098494
AT2G19900	424.3075	1.393086	0.1178427	11.82157	3.019826E-32	1.94096E-29
AT2G20230	425.0101	0.7281851	0.1024948	7.104604	0.00000000000120668	0.00000000005609545
AT2G20450	286.6095	-0.8607699	0.1089156	-7.903092	2.720691E-15	0.0000000000001942994
AT2G20724	21.41946	-0.8827249	0.3072506	-2.872981	0.00406619	0.02427726
AT2G20750	53.71789	-1.846109	0.2555889	-7.22296	0.0000000000005086787	0.00000000002566484
AT2G20770	48.6686	0.6655288	0.1882103	3.536092	0.0004060934	0.003569132
AT2G20990	165.0517	0.6972952	0.1298064	5.37181	0.0000000779503	0.000001647477
AT2G21300	59.53382	0.734669	0.192098	3.824449	0.0001310649	0.001341781
AT2G21490	3943.525	1.155352	0.1220216	9.468418	2.841145E-21	4.565288E-19
AT2G21660	8231.167	-0.6876854	0.05046001	-13.62832	2.717476E-42	5.738922E-39
AT2G21720	256.8506	1.142345	0.1476767	7.735442	1.030445E-14	0.0000000000006667641
AT2G21820	1069.634	1.253037	0.1068576	11.72623	9.353369E-32	5.761286E-29
AT2G21970	8.651772	2.437441	0.4827767	5.048796	0.0000004446038	0.00000805463
AT2G22080	234.2927	0.6985507	0.1368827	5.10328	0.0000003338169	0.000006215132
AT2G22100	61.58947	-0.7876077	0.2024555	-3.890275	0.0001001305	0.001067986
AT2G22240	60.73565	1.456959	0.2327968	6.258501	0.0000000003886958	0.00000001192135
AT2G22420	21.59968	-1.12177	0.4158689	-2.697413	0.006988056	0.03759259
AT2G22821	15.89455	1.063163	0.344115	3.089558	0.002004546	0.01370102
AT2G23110	253.9427	0.6789687	0.1148015	5.914282	0.000000003333262	0.00000008830754
AT2G23240	1115.981	1.275181	0.117289	10.87213	1.565088E-27	4.820144E-25
AT2G23320	183.8361	0.9621713	0.1129533	8.518312	1.618957E-17	1.606244E-15
AT2G23640	594.3706	1.060825	0.1219505	8.698811	3.353807E-18	3.590268E-16
AT2G23790	26.36494	-1.440251	0.3499608	-4.115463	0.00003864034	0.0004614056
AT2G24050	166.4509	-0.7122587	0.150831	-4.72223	0.00000233273	0.00003653045
AT2G24150	61.54894	-1.87187	0.2344809	-7.983037	1.427755E-15	0.0000000000001066017
AT2G24180	38.52371	0.8000146	0.2258498	3.542243	0.0003967405	0.003495241
AT2G24420	271.1141	0.6048214	0.1072224	5.64081	0.00000001692518	0.0000003990509
AT2G24490	9.14115	-1.668258	0.6306003	-2.645509	0.008156821	0.04241375
AT2G24790	14.56955	-1.393095	0.4777398	-2.916012	0.003545365	0.02179401
AT2G24860	35.43939	0.5914455	0.2226958	2.655845	0.007910988	0.04147097
AT2G25070	65.72654	0.6001377	0.1697499	3.535424	0.0004071219	0.003576045
AT2G25080	147.8413	0.8719496	0.1232658	7.073738	0.000000000001508154	0.00000000006881186
AT2G25280	30.01256	-0.7057961	0.2715777	-2.598874	0.009353011	0.04715742
AT2G25340	20.01074	1.975072	0.3770333	5.238454	0.0000001619274	0.000003217436
AT2G25520	257.9906	0.8561086	0.09570127	8.945634	3.698191E-19	4.67268E-17
AT2G25770	6.477858	2.220041	0.5696316	3.897328	0.00009725986	0.001039619
AT2G25830	40.65479	-0.67285	0.2490516	-2.701649	0.006899651	0.03718467
AT2G25880	100.5019	1.050745	0.1481168	7.094029	0.000000000001302628	0.00000000006017735
AT2G25890	2801.599	1.15092	0.1138875	10.10577	5.208672E-24	1.069442E-21
AT2G25900	31.07166	1.158564	0.2260757	5.124671	0.0000002980584	0.000005612991
AT2G26080	278.3261	-1.096481	0.1328289	-8.254836	1.521107E-16	1.277644E-14
AT2G26110	66.70626	0.603958	0.1758633	3.434248	0.0005942013	0.004932104
AT2G26250	261.2633	-0.611546	0.1142249	-5.353879	0.00000008608859	0.000001807738
AT2G26355	222.637	0.8770587	0.1503521	5.833367	0.000000005432	0.0000001386896
AT2G26400	11.40163	-1.561538	0.5558058	-2.809503	0.004961808	0.02857437
AT2G26870	45.1489	-0.7114539	0.2467806	-2.882941	0.003939818	0.02363731
AT2G26975	33.18428	-0.6385674	0.2375022	-2.68868	0.007173519	0.03826999
AT2G27060	31.17937	-1.06981	0.3196478	-3.346839	0.0008173861	0.006477391
AT2G27300	204.9332	-0.8204808	0.1303665	-6.293647	0.000000000310093	0.000000009610284
AT2G27500	69.15603	-0.6540357	0.188098	-3.4771	0.0005068683	0.004298929
AT2G27510	822.7771	-1.018481	0.1016792	-10.0166	1.288537E-23	2.539792E-21
AT2G27690	18.46303	-1.183899	0.4003924	-2.956848	0.003108016	0.01965175
AT2G27840	278.1939	-1.354402	0.1381427	-9.804368	1.078199E-22	1.96778E-20
AT2G27940	52.91881	1.803391	0.2053681	8.781264	1.616474E-18	1.83818E-16
AT2G28120	16.63779	1.359263	0.3377475	4.024494	0.00005709784	0.0006538167
AT2G28380	109.9899	-0.6172136	0.163358	-3.778288	0.0001579105	0.001575162
AT2G28420	2444.418	0.8244923	0.07809323	10.55779	4.675199E-26	1.191612E-23
AT2G28480	23.25165	-1.193892	0.3319526	-3.596575	0.0003224349	0.002933264
AT2G28490	4767.67	1.184426	0.1298603	9.120771	7.459197E-20	1.002448E-17
AT2G28510	15.34566	-1.087929	0.3908657	-2.783383	0.005379532	0.0304346
AT2G28550	23.33971	-1.489882	0.364593	-4.086426	0.00004380684	0.0005168368
AT2G29090	51.74006	-0.7736304	0.2168834	-3.567034	0.0003610441	0.003223016
AT2G29180	33.36269	-0.6562671	0.2547148	-2.576478	0.009981251	0.04969782
AT2G29300	167.6835	1.865185	0.1697421	10.98834	4.348275E-28	1.567818E-25
AT2G29380	98.45213	0.8984391	0.1689045	5.319214	0.0000001042164	0.000002149247
AT2G29670	28.04896	-1.795797	0.3560571	-5.043565	0.0000004569371	0.000008224435
AT2G30100	69.60332	0.6090915	0.1799256	3.385241	0.0007111578	0.005789122
AT2G30130	28.74578	-0.7834369	0.2885365	-2.715209	0.006623389	0.03607722
AT2G30500	151.0602	0.7776922	0.1299479	5.984648	0.000000002168579	0.00000005958754
AT2G30570	37.65255	0.779604	0.2276556	3.424488	0.0006159589	0.005092685
AT2G30600	106.3471	0.6371019	0.1479779	4.305386	0.0000166695	0.0002142828
AT2G30620	118.8485	1.238609	0.1402604	8.83078	1.039481E-18	1.219576E-16
AT2G30780	57.08499	-0.6021972	0.2044803	-2.945013	0.003229407	0.02020327
AT2G30860	153.1327	1.356337	0.1630517	8.318448	8.912291E-17	7.842286E-15
AT2G30970	638.7619	-1.054128	0.09364513	-11.25662	2.148388E-29	9.074175E-27
AT2G31350	111.2395	0.7253322	0.1565289	4.633856	0.000003589171	0.00005408635
AT2G31360	855.7408	0.7835281	0.08270355	9.473936	2.694935E-21	4.377937E-19
AT2G31585	86.7661	1.102291	0.1599032	6.893487	0.000000000005444093	0.0000000002279888
AT2G31725	35.96002	-1.001882	0.2637214	-3.799018	0.0001452704	0.001463894
AT2G31730	5.381872	-3.116088	1.068721	-2.915717	0.003548728	0.02179401
AT2G31740	86.54242	-0.6007343	0.1753562	-3.425794	0.0006130045	0.005073933
AT2G31980	3735.449	0.7412082	0.1175376	6.306138	0.0000000002860843	0.000000008934442
AT2G31985	9.064358	1.433724	0.4647327	3.085052	0.002035168	0.01385808
AT2G32560	31.90156	-3.152608	0.5958283	-5.291136	0.0000001215592	0.00000247522
AT2G32690	20.29695	-1.376825	0.3232053	-4.259909	0.00002045106	0.0002592865
AT2G32720	50.10953	-0.7375829	0.2252615	-3.27434	0.001059089	0.008004354
AT2G32800	6.513014	2.61027	0.5493144	4.751869	0.000002015447	0.00003195329
AT2G32900	35.80123	0.755286	0.2216449	3.40764	0.0006552719	0.00537563
AT2G33070	885.7404	2.3063	0.193395	11.92533	8.733428E-33	6.147918E-30
AT2G33180	14.86127	-1.265942	0.4005204	-3.160742	0.00157368	0.0112216
AT2G33210	346.7304	-0.6383188	0.09464649	-6.744241	0.00000000001538289	0.0000000006080355
AT2G33520	251.1316	1.2641	0.1255649	10.06731	7.706026E-24	1.560523E-21
AT2G33540	26.63191	-0.8825641	0.3029556	-2.91318	0.003577688	0.02192352
AT2G33570	22.79018	1.550499	0.336952	4.601543	0.000004193735	0.00006181055
AT2G33580	21.40866	0.9471306	0.2740904	3.455541	0.0005491891	0.004619752
AT2G33585	45.23504	0.8188052	0.2181657	3.753134	0.0001746373	0.001716531
AT2G33830	891.665	0.9809452	0.1253688	7.824473	5.097869E-15	0.0000000000003472894
AT2G34070	25.58594	0.8859668	0.2830292	3.130301	0.00174627	0.01222885
AT2G34315	30.55655	1.257313	0.2851189	4.409786	0.00001034729	0.0001408508
AT2G34340	55.98758	-0.8434625	0.202	-4.175556	0.00002972588	0.0003652849
AT2G34490	10.69631	1.255288	0.4371169	2.871744	0.004082135	0.02435279
AT2G34560	16.90215	1.434824	0.3819589	3.756487	0.0001723155	0.001695966
AT2G34660	35.83481	-0.7927877	0.2499203	-3.172162	0.001513087	0.0108477
AT2G34700	7.089126	1.732971	0.4890873	3.543276	0.0003951894	0.003485731
AT2G34970	132.7206	-0.5863485	0.1483087	-3.953569	0.00007699419	0.0008551503
AT2G35300	3836.585	0.7509278	0.1110781	6.760358	0.00000000001376509	0.0000000005484888
AT2G35343	18.74917	0.8333122	0.3139828	2.654006	0.007954237	0.04165338
AT2G35382	16.50663	-0.9988205	0.3323545	-3.005286	0.00265331	0.01727433
AT2G35384	7.897718	-1.578242	0.5363903	-2.942339	0.003257429	0.02035274
AT2G35390	28.88024	-1.229031	0.2987665	-4.113684	0.00003893938	0.0004646011
AT2G35610	49.15235	-0.6836546	0.2079257	-3.287976	0.001009104	0.007693445
AT2G35900	77.76577	0.6339054	0.1666865	3.802979	0.0001429665	0.001443607
AT2G36220	173.1334	0.8258569	0.1248461	6.615002	0.00000000003715469	0.000000001387015
AT2G36270	630.8918	0.5892819	0.08457722	6.967384	0.000000000003228895	0.0000000001383558
AT2G36300	58.03503	-0.6936845	0.2238847	-3.0984	0.001945686	0.01336574
AT2G36310	14.92669	-1.317683	0.4822489	-2.732371	0.006288024	0.03451759
AT2G36420	13.46932	1.052105	0.3614358	2.910905	0.003603837	0.02203289
AT2G36500	11.08466	1.42737	0.4074195	3.503442	0.0004592864	0.003933737
AT2G36630	33.15505	-0.7678875	0.2724093	-2.818874	0.004819236	0.02786186
AT2G36640	578.7655	1.412987	0.1345181	10.50406	8.274273E-26	2.038643E-23
AT2G36780	52.06376	-0.6885912	0.2384488	-2.887795	0.003879527	0.0233419
AT2G36950	283.2777	0.9511371	0.1266881	7.507705	6.017307E-14	0.000000000003447823
AT2G37250	241.0886	-0.6859052	0.1268881	-5.405592	0.00000006459453	0.000001383914
AT2G37640	123.5789	-1.395256	0.1751843	-7.964504	1.65888E-15	0.0000000000001220061
AT2G37690	86.0612	-0.8365723	0.1948863	-4.292619	0.00001765782	0.0002265934
AT2G37860	87.80347	-1.15745	0.1960229	-5.904665	0.000000003533642	0.00000009294987
AT2G37970	308.7998	1.328647	0.1191096	11.15483	6.78257E-29	2.785187E-26
AT2G38000	56.45771	0.77516	0.2062886	3.757649	0.0001715173	0.001691488
AT2G38260	175.6942	0.8170709	0.1135745	7.194138	0.0000000000006285666	0.00000000003097367
AT2G38310	60.31558	-2.24174	0.286293	-7.830227	4.86988E-15	0.0000000000003343188
AT2G38340	61.48512	0.7082863	0.2092471	3.384928	0.0007119704	0.005792548
AT2G38400	92.48311	-1.192763	0.1944929	-6.132681	0.000000000864104	0.00000002544631
AT2G38465	306.7865	0.8576812	0.09895257	8.667599	4.41327E-18	4.660098E-16
AT2G38800	204.8777	0.7893453	0.1326486	5.950647	0.000000002670844	0.00000007218115
AT2G38820	109.2783	1.047276	0.1500859	6.977846	0.000000000002997407	0.0000000001303255
AT2G38905	186.557	1.513811	0.1363176	11.10503	1.185721E-28	4.38213E-26
AT2G38940	29.94183	-1.102522	0.3022635	-3.647553	0.0002647497	0.002472391
AT2G39000	31.94599	0.7872536	0.2527358	3.114927	0.001839903	0.01275415
AT2G39050	9.702433	1.442214	0.4860677	2.967104	0.003006189	0.01908956
AT2G39130	62.05793	-1.111119	0.1992204	-5.577336	0.00000002442298	0.0000005623753
AT2G39415	83.85397	-2.530726	0.2322587	-10.89615	1.202339E-27	3.86395E-25
AT2G39420	268.2918	-0.783519	0.1110675	-7.05444	0.000000000001732969	0.00000000007834396
AT2G39430	3.275697	-3.607247	1.182234	-3.051213	0.002279185	0.01519765
AT2G39570	60.22865	0.8813275	0.1829733	4.816699	0.000001459526	0.0000237885
AT2G39675	28.44895	-0.7820155	0.2818512	-2.774569	0.005527499	0.03106959
AT2G39730	33.05069	0.8191047	0.2478738	3.304524	0.0009513798	0.00732675
AT2G39800	10.79883	-1.409161	0.5008573	-2.813497	0.004900578	0.02827683
AT2G39805	80.01424	0.6864832	0.1556686	4.4099	0.00001034183	0.0001408508
AT2G39890	81.38936	-2.570317	0.2966802	-8.663593	4.571245E-18	4.792675E-16
AT2G39920	37.09894	1.019468	0.2319652	4.39492	0.00001108133	0.0001496031
AT2G40170	9070.604	1.318811	0.1646566	8.009462	1.152109E-15	0.0000000000000882468
AT2G40220	101.002	-0.7142519	0.151266	-4.721826	0.000002337362	0.00003656425
AT2G40240	21.16729	-1.040273	0.342961	-3.033212	0.002419658	0.01595442
AT2G40330	30.19811	-1.993219	0.3914008	-5.092527	0.0000003533229	0.000006545329
AT2G40360	425.3655	-0.6045688	0.09270132	-6.521685	0.00000000006952201	0.000000002406894
AT2G40380	36.93209	-1.078705	0.2610467	-4.132232	0.00003592581	0.0004335439
AT2G40475	90.49002	-0.8030365	0.1743509	-4.605865	0.000004107552	0.00006072194
AT2G40570	11.0848	-1.534147	0.4720634	-3.249875	0.001154558	0.008572494
AT2G40610	238.8546	-3.013576	0.2020066	-14.91821	2.509187E-50	6.182218E-47
AT2G40815	23.31171	-0.8880785	0.3274837	-2.711825	0.006691388	0.0363672
AT2G40880	38.40234	1.286664	0.2313766	5.560909	0.00000002683724	0.0000006150929
AT2G40940	41.56978	-1.014417	0.2474306	-4.099806	0.00004134961	0.0004898007
AT2G41070	25.10062	1.298985	0.2862884	4.537331	0.000005697054	0.00008216541
AT2G41230	13.11353	-2.931988	0.6207215	-4.723516	0.000002318014	0.00003633849
AT2G41280	10575.71	0.7772774	0.1135333	6.846249	0.00000000000758117	0.0000000003087395
AT2G41540	6.534943	-1.846604	0.6743613	-2.7383	0.006175771	0.03405312
AT2G41680	73.41522	-0.7226721	0.1903397	-3.796748	0.0001466065	0.00147444
AT2G41710	60.0587	1.043147	0.2064152	5.053636	0.0000004334768	0.000007883036
AT2G41780	33.30945	-1.588073	0.3051419	-5.204374	0.0000001946518	0.000003806266
AT2G41880	10.95102	1.398637	0.4411966	3.170098	0.001523874	0.01090389
AT2G41950	72.09786	-0.838498	0.2121149	-3.953036	0.00007716584	0.0008564134
AT2G42000	570.2188	1.268341	0.1797548	7.055951	0.000000000001714239	0.00000000007773493
AT2G42150	11.49712	1.157544	0.3954291	2.927313	0.00341905	0.02117462
AT2G42560	1111.417	1.632977	0.2870082	5.689653	0.00000001272977	0.0000003059904
AT2G42620	30.90615	0.7083788	0.2478766	2.857788	0.004266055	0.02519937
AT2G42710	153.699	-0.8161281	0.1375264	-5.934338	0.000000002950326	0.00000007901209
AT2G42750	23.50175	0.8706119	0.306643	2.839171	0.004523091	0.02644163
AT2G42840	120.8486	1.427024	0.1685666	8.465639	2.547515E-17	2.429672E-15
AT2G42890	54.6413	0.8794088	0.190369	4.619495	0.000003846746	0.00005732505
AT2G42950	15.87722	1.067677	0.347594	3.071621	0.002128999	0.01433197
AT2G43020	24.13133	-1.417539	0.3530057	-4.015628	0.00005928766	0.0006747109
AT2G43110	72.3627	-0.9118759	0.2361791	-3.860951	0.0001129465	0.001179158
AT2G43210	40.03212	0.7646621	0.2297495	3.328243	0.000873956	0.006821379
AT2G43250	24.97583	0.8712962	0.295923	2.944334	0.003236505	0.02023911
AT2G43260	16.46412	-1.129342	0.426286	-2.64926	0.008066835	0.04207905
AT2G43375	43.239	-1.065404	0.27972	-3.808821	0.0001396311	0.001415752
AT2G43710	139.7072	1.061798	0.153831	6.90237	0.000000000005114204	0.000000000214782
AT2G44090	35.9657	0.6141332	0.2364788	2.59699	0.009404459	0.04736784
AT2G44310	154.9589	0.7789064	0.1091764	7.134386	0.0000000000009722045	0.00000000004548132
AT2G44410	67.17193	0.612487	0.1699058	3.604861	0.0003123196	0.002858013
AT2G44630	6.976179	-1.705143	0.6534023	-2.609638	0.00906381	0.04601315
AT2G44798	119.6199	-1.176048	0.1933368	-6.082899	0.000000001180287	0.00000003427934
AT2G44800	16.17536	-1.591255	0.4227669	-3.763907	0.0001672789	0.00165521
AT2G44820	87.44064	-0.7138805	0.1804758	-3.955546	0.00007636004	0.000850023
AT2G44980	9.508414	1.304349	0.4335628	3.008442	0.002625908	0.01712343
AT2G45170	35.78568	0.8582834	0.2246122	3.82118	0.0001328148	0.001356877
AT2G45210	59.15914	0.8476697	0.1736881	4.880414	0.000001058632	0.00001774349
AT2G45290	113.3723	0.740929	0.1604429	4.618023	0.000003874132	0.00005761699
AT2G45360	68.85656	0.8192952	0.1717741	4.769608	0.000001845847	0.00002956355
AT2G45470	74.21382	0.7367063	0.1651062	4.462015	0.00000811925	0.0001128072
AT2G45490	3.824158	2.182377	0.8147518	2.678579	0.007393528	0.039181
AT2G45600	44.16991	1.34214	0.2206325	6.083149	0.000000001178451	0.00000003427934
AT2G45860	78.82153	-0.7571912	0.164294	-4.608758	0.000004050824	0.00006000334
AT2G45910	30.52953	0.7689243	0.2278206	3.375131	0.0007378053	0.005956841
AT2G45980	131.0072	0.6164826	0.1301646	4.736179	0.000002177856	0.00003425027
AT2G46090	24.68694	-0.8959224	0.3325578	-2.694035	0.007059272	0.03790024
AT2G46192	49.08162	-0.7912861	0.2389747	-3.311171	0.0009290634	0.007194523
AT2G46260	83.36822	0.5897973	0.148305	3.976921	0.00006981332	0.0007830427
AT2G46270	102.1945	1.111108	0.1517011	7.324325	0.0000000000002401037	0.00000000001258671
AT2G46450	105.8919	-0.8274667	0.1828382	-4.525676	0.000006020268	0.00008648942
AT2G46530	24.45037	1.328427	0.2785029	4.769887	0.000001843292	0.00002955465
AT2G46660	24.64406	1.02981	0.2556424	4.028323	0.00005617615	0.0006440798
AT2G46680	42.70222	0.7423766	0.2282705	3.252179	0.001145239	0.008516128
AT2G46690	32.7047	0.8823479	0.234656	3.760176	0.0001697942	0.001676732
AT2G46710	85.601	0.8031261	0.1468171	5.470249	0.0000000449403	0.0000009915709
AT2G46830	47.0662	-1.124809	0.242684	-4.63487	0.000003571625	0.00005387687
AT2G46950	8.774674	2.955596	0.5986958	4.936723	0.0000007944599	0.00001375234
AT2G47160	32.33805	-1.857893	0.3507935	-5.296259	0.000000118199	0.000002410119
AT2G47180	165.6935	1.040038	0.1389291	7.486109	7.094556E-14	0.000000000004033801
AT2G47390	54.08645	-0.7325826	0.211544	-3.463027	0.000534134	0.004506908
AT2G47400	475.5989	0.6285721	0.08627687	7.285523	0.0000000000003204246	0.00000000001662048
AT2G47470	260.9888	0.6251334	0.1362769	4.587229	0.000004491685	0.0000658083
AT2G47510	123.763	-1.240163	0.1719601	-7.211921	0.0000000000005516788	0.00000000002764565
AT2G47600	14.82778	1.4015	0.3478847	4.028633	0.00005610218	0.0006439119
AT2G47730	25.46954	1.316528	0.2763543	4.763913	0.000001898745	0.00003034185
AT2G47770	1586.076	1.414575	0.1207671	11.71325	1.09018E-31	5.971409E-29
AT3G01100	42.00131	0.8441604	0.2254151	3.744916	0.0001804544	0.00176083
AT3G01160	159.8196	-0.634871	0.1396308	-4.546784	0.000005447186	0.00007910192
AT3G01170	116.8976	0.8742146	0.1315191	6.647053	0.00000000002990202	0.000000001142226
AT3G01313	5.68316	-2.235091	0.7704312	-2.90109	0.003718667	0.02254842
AT3G01316	4.954327	-1.837836	0.7004576	-2.623765	0.008696386	0.0445302
AT3G01345	12.88172	-1.059198	0.4043408	-2.619568	0.008804112	0.04498831
AT3G01350	5.299876	2.393092	0.7037441	3.400514	0.0006725937	0.005499421
AT3G01400	55.22175	0.7079212	0.1873597	3.778408	0.0001578343	0.001575162
AT3G01490	62.12708	0.6142383	0.1841721	3.335132	0.0008525899	0.006686385
AT3G01570	4589.239	0.9503398	0.120438	7.890696	3.005054E-15	0.0000000000002115415
AT3G01650	57.5594	0.7245228	0.1778482	4.073827	0.00004624686	0.0005430241
AT3G01800	93.72594	-0.7264625	0.1780084	-4.081059	0.00004483104	0.000527657
AT3G02050	43.28625	-0.7373292	0.2255301	-3.269317	0.001078076	0.008127077
AT3G02450	38.78663	0.6818766	0.2275319	2.99684	0.002727938	0.01770286
AT3G02480	341.6785	0.6543276	0.1529208	4.278865	0.00001878486	0.0002396001
AT3G02570	65.08685	0.9244528	0.2037669	4.536815	0.000005711024	0.00008228662
AT3G02660	22.61068	-1.013814	0.3486577	-2.907764	0.003640234	0.02220106
AT3G02730	75.81494	-1.005604	0.1788165	-5.623664	0.00000001869488	0.0000004372886
AT3G02832	144.6104	-1.447405	0.1998695	-7.241751	0.000000000000442928	0.00000000002257864
AT3G02870	30.28983	-1.836276	0.3235059	-5.676174	0.00000001377404	0.0000003294849
AT3G02875	61.10106	0.8150543	0.1918273	4.248896	0.00002148264	0.0002707398
AT3G02990	564.2298	0.5899311	0.08461526	6.971923	0.000000000003126375	0.000000000134744
AT3G03110	26.62916	-0.7199726	0.2697694	-2.668844	0.007611269	0.04014177
AT3G03150	48.84471	1.194377	0.1938835	6.160279	0.00000000072617	0.00000002155617
AT3G03160	24.13649	0.7329461	0.2808272	2.609954	0.009055436	0.04600599
AT3G03180	14.694	0.9935656	0.3588094	2.769063	0.005621781	0.03152762
AT3G03230	16.2047	1.530798	0.3753597	4.078217	0.00004538244	0.0005332978
AT3G03240	3.913411	3.567681	0.9615266	3.710434	0.0002069041	0.001987435
AT3G03310	138.7137	0.6589681	0.1260142	5.229316	0.0000001701388	0.000003358026
AT3G03320	39.54523	0.8014847	0.2257144	3.55088	0.0003839453	0.003401366
AT3G03341	186.266	0.9745066	0.1502957	6.483931	0.00000000008936326	0.000000002995594
AT3G03415	9.927521	-2.565801	0.5527032	-4.642276	0.000003445921	0.00005203376
AT3G03470	30.92251	0.6969992	0.2532673	2.75203	0.005922713	0.03300244
AT3G03490	145.9915	0.7384942	0.1266666	5.830218	0.000000005535487	0.0000001410881
AT3G03520	18.27934	1.28927	0.3193996	4.036541	0.00005424501	0.0006245358
AT3G03585	33.43877	-1.048177	0.2322223	-4.513681	0.000006371191	0.0000908248
AT3G03620	130.6995	1.026535	0.1358188	7.558125	4.089218E-14	0.000000000002408403
AT3G03640	347.8226	1.16662	0.1377007	8.472147	2.409115E-17	2.343023E-15
AT3G03790	224.9797	0.8004383	0.1381599	5.793562	0.000000006890895	0.0000001732451
AT3G03870	18.45275	0.8582269	0.2998527	2.862162	0.004207623	0.02496987
AT3G04040	34.68817	1.395589	0.2393939	5.829678	0.000000005553448	0.0000001413023
AT3G04070	4.106831	-3.512722	1.166869	-3.010383	0.002609186	0.01703692
AT3G04175	40.9881	-0.7760765	0.2208905	-3.513399	0.0004424127	0.003827073
AT3G04600	75.70949	-0.6551931	0.182414	-3.591791	0.0003284131	0.002978485
AT3G04650	42.97906	-0.7206838	0.2398092	-3.005239	0.002653725	0.01727433
AT3G04770	84.74312	-1.278776	0.2217783	-5.76601	0.000000008117032	0.0000002009951
AT3G05060	845.1192	-0.8921688	0.1009964	-8.833666	1.012994E-18	1.198007E-16
AT3G05165	36.17187	-0.7208568	0.2539433	-2.838652	0.004530448	0.02647178
AT3G05260	1215.136	1.595698	0.1325466	12.03877	2.22254E-33	1.642791E-30
AT3G05655	40.87107	-1.779808	0.2621416	-6.789491	0.00000000001125298	0.0000000004545159
AT3G05880	282.6958	1.31647	0.1140145	11.54652	7.687107E-31	3.551203E-28
AT3G05900	34.97571	-1.328826	0.3001903	-4.426612	0.00000957246	0.0001317595
AT3G05910	42.87977	-0.8303175	0.2491223	-3.332971	0.0008592393	0.006724264
AT3G05936	8.611644	-2.258739	0.6214288	-3.634751	0.0002782494	0.00257568
AT3G06125	46.37704	0.6468117	0.1874831	3.449973	0.0005606436	0.004694714
AT3G06170	216.5459	0.7746789	0.1092381	7.091657	0.000000000001325156	0.00000000006102736
AT3G06420	44.67787	0.8931041	0.2344559	3.809262	0.0001393823	0.001415436
AT3G07130	33.39099	-1.728392	0.3598294	-4.803365	0.000001560211	0.0000253179
AT3G07360	29.18241	1.349846	0.2622358	5.147451	0.0000002640506	0.00000504323
AT3G07390	94.17523	-1.442821	0.2193851	-6.576657	0.00000000004811416	0.000000001734809
AT3G07525	25.93534	0.713901	0.2711016	2.633334	0.008455117	0.04360609
AT3G08720	45.07597	0.6322837	0.1992704	3.172993	0.00150876	0.01082193
AT3G08730	83.10148	-1.3159	0.1997465	-6.58785	0.00000000004462408	0.000000001612904
AT3G08930	72.17659	0.6856504	0.1742073	3.93583	0.00008290968	0.0009092388
AT3G08950	62.41235	-0.6203143	0.2176666	-2.849838	0.004374156	0.0257417
AT3G09030	35.00518	0.8967808	0.2350039	3.816025	0.0001356185	0.001381701
AT3G09105	7.61221	-1.878043	0.5920942	-3.171865	0.001514636	0.01085355
AT3G09700	81.50138	-0.8696774	0.1694578	-5.132117	0.0000002865013	0.000005422981
AT3G09760	41.61754	-0.6474853	0.2258377	-2.867038	0.004143335	0.02467805
AT3G09810	22.27543	-0.9430324	0.3493448	-2.699432	0.006945797	0.03740609
AT3G09855	32.61268	-2.096119	0.3208071	-6.533893	0.00000000006408173	0.000000002234246
AT3G09910	14.77172	1.158115	0.3534927	3.276205	0.001052122	0.007967991
AT3G10040	24.58457	-1.322065	0.3307646	-3.996997	0.00006415119	0.0007217253
AT3G10120	21.39538	-1.965933	0.3993022	-4.923421	0.0000008504411	0.00001455186
AT3G10200	9.802315	1.25533	0.4552633	2.757372	0.005826805	0.03255391
AT3G10250	57.18918	0.7897155	0.1808035	4.36781	0.00001254984	0.000167139
AT3G10300	57.29784	0.9769058	0.1889232	5.170916	0.0000002329494	0.000004507449
AT3G10360	9.14904	1.797456	0.4595088	3.91169	0.00009165269	0.0009884007
AT3G10420	23.17471	1.15346	0.2974845	3.87738	0.0001055873	0.00111578
AT3G10500	33.67199	0.7343715	0.2349973	3.125022	0.001777919	0.0124152
AT3G10520	351.1802	-0.7405347	0.1132412	-6.539443	0.00000000006174826	0.000000002168229
AT3G10610	98.33957	-1.148277	0.1746391	-6.575142	0.00000000004860682	0.000000001741792
AT3G10800	86.36011	0.6096864	0.1784828	3.41594	0.000635622	0.005231848
AT3G11020	52.56477	0.660696	0.221938	2.976939	0.002911418	0.01863181
AT3G11170	56.61917	-0.7468278	0.2400568	-3.111046	0.00186426	0.01289025
AT3G11330	56.86416	0.8183786	0.2060032	3.97265	0.0000710774	0.0007966166
AT3G11340	39.64253	-1.364067	0.3198592	-4.264584	0.00002002747	0.0002543523
AT3G11420	6.917798	1.723126	0.5335641	3.229464	0.001240225	0.009130598
AT3G11710	254.4182	-0.7301703	0.1294953	-5.638586	0.00000001714519	0.0000004029529
AT3G11800	71.74607	0.9047594	0.1711329	5.286881	0.0000001244193	0.000002523033
AT3G11930	924.7998	0.9091337	0.1168373	7.781194	7.184305E-15	0.0000000000004805682
AT3G12180	45.82045	-0.8881733	0.2314642	-3.837195	0.0001244475	0.001284712
AT3G12400	77.10101	0.6072165	0.1695623	3.581083	0.000342173	0.003088121
AT3G12580	300.7756	0.8680261	0.1418655	6.118656	0.0000000009436778	0.00000002767934
AT3G13000	48.13935	-0.7076838	0.2271487	-3.115509	0.001836278	0.01274013
AT3G13110	59.14505	-0.6247512	0.1899482	-3.289061	0.001005222	0.007675721
AT3G13438	27.38046	0.7154671	0.2643422	2.706594	0.006797739	0.0367964
AT3G13470	113.1688	-1.101973	0.2019507	-5.456641	0.00000004852247	0.000001064255
AT3G13620	19.70128	-0.9708881	0.3522046	-2.756602	0.005840531	0.03261827
AT3G13720	25.87182	1.029144	0.264578	3.889756	0.0001003451	0.001069504
AT3G13740	102.8298	-0.617201	0.164315	-3.756206	0.0001725086	0.001696736
AT3G13960	350.9316	-0.9487555	0.1087429	-8.72476	2.667462E-18	2.92097E-16
AT3G14020	42.44327	-1.168925	0.2541875	-4.598672	0.000004251923	0.00006260575
AT3G14050	44.45105	0.8651864	0.2310928	3.743892	0.0001811919	0.00176686
AT3G14067	42.96543	1.321604	0.2043997	6.465781	0.0000000001007768	0.000000003355369
AT3G14220	100.4066	-0.6458931	0.2262964	-2.854191	0.004314656	0.02544219
AT3G14310	126.8546	-1.822162	0.2355879	-7.734531	1.037852E-14	0.000000000000667068
AT3G14362	44.77014	-3.241114	0.3991581	-8.119874	4.666677E-16	3.729054E-14
AT3G14415	853.9396	-1.221896	0.08020438	-15.23478	2.078269E-52	6.144611E-49
AT3G14590	112.3247	0.9364035	0.1574644	5.946763	0.000000002734974	0.00000007377942
AT3G14595	243.5174	1.047634	0.1429785	7.327214	0.0000000000002349859	0.00000000001236227
AT3G14880	39.04455	0.8492961	0.2275554	3.732261	0.0001897686	0.001837164
AT3G14990	817.8006	1.507533	0.1895255	7.954248	1.802225E-15	0.0000000000001312428
AT3G15010	208.6171	-0.6345282	0.1126372	-5.633379	0.00000001767128	0.000000414658
AT3G15260	920.5623	0.8799627	0.110124	7.990652	1.342265E-15	0.0000000000001017575
AT3G15280	305.0557	0.6315905	0.1313488	4.8085	0.000001520674	0.00002470343
AT3G15355	35.01934	0.6479499	0.2398775	2.70117	0.006909591	0.03722467
AT3G15580	225.3518	0.7759562	0.09738745	7.967722	1.616256E-15	0.0000000000001194655
AT3G15670	5678.271	1.081947	0.1783593	6.066108	0.000000001310469	0.00000003783723
AT3G15780	75.2308	1.135825	0.1649668	6.885174	0.000000000005771702	0.0000000002403467
AT3G15790	187.1763	1.103736	0.1283898	8.596756	8.200134E-18	8.477103E-16
AT3G16120	23.35328	0.8693442	0.2817881	3.085099	0.002034847	0.01385808
AT3G16150	42.09014	-2.592269	0.4863632	-5.329904	0.00000009826467	0.000002040234
AT3G16170	23.86654	0.7487564	0.279403	2.679844	0.007365645	0.03911147
AT3G16560	55.91725	-0.8205081	0.204204	-4.018079	0.00005867441	0.0006687617
AT3G16850	32.05344	0.9122212	0.2551839	3.574759	0.0003505503	0.003157943
AT3G16910	29.89708	1.373062	0.2581347	5.319169	0.000000104242	0.000002149247
AT3G16990	83.42327	1.211937	0.1626481	7.451279	0.0000000000000924396	0.000000000005235765
AT3G17000	90.56468	0.6950861	0.1594291	4.359846	0.00001301541	0.0001722261
AT3G17390	408.1609	-0.7348269	0.1000097	-7.347558	0.0000000000002018607	0.00000000001078427
AT3G17520	5931.112	1.581115	0.1769295	8.93641	4.020182E-19	5.03647E-17
AT3G17650	19.15842	-0.9923612	0.3284494	-3.021352	0.00251649	0.01649514
AT3G17790	191.4521	-2.247177	0.2084762	-10.77906	4.322818E-27	1.228927E-24
AT3G17810	145.4475	1.049695	0.1410409	7.44249	9.880522E-14	0.000000000005574953
AT3G18030	74.89396	0.5865755	0.1655106	3.544036	0.0003940514	0.003477768
AT3G18060	53.69068	0.6206753	0.1808403	3.432173	0.0005987656	0.004964415
AT3G18130	598.3901	-0.7534791	0.1135133	-6.637806	0.00000000003183868	0.000000001208966
AT3G18570	259.8001	1.350248	0.1596961	8.45511	2.788242E-17	2.625387E-15
AT3G18780	75.53943	0.7113704	0.1610992	4.415728	0.00001006708	0.0001377978
AT3G19290	31.06457	0.6399056	0.2452668	2.609019	0.009080231	0.04604908
AT3G19350	6.621628	-1.604567	0.5964669	-2.690119	0.007142655	0.03816041
AT3G19360	16.67351	-1.701472	0.470656	-3.615107	0.0003002237	0.002758364
AT3G19450	12.82832	-1.27235	0.4181673	-3.042682	0.0023448	0.01554889
AT3G19790	31.92618	-0.7613855	0.2745215	-2.773501	0.005545673	0.03114805
AT3G19910	84.47843	1.023136	0.1556106	6.574975	0.00000000004866131	0.000000001741792
AT3G19920	739.8069	0.7065442	0.08522067	8.290762	1.125257E-16	9.67132E-15
AT3G19930	90.73365	-0.774439	0.1697919	-4.561107	0.000005088471	0.00007418428
AT3G19960	262.7474	0.9272426	0.1219409	7.604032	2.870435E-14	0.000000000001724944
AT3G19990	88.59101	1.07728	0.1571049	6.857075	0.00000000000702846	0.0000000002870214
AT3G20110	9.264246	-2.340095	0.74354	-3.147235	0.001648225	0.01164145
AT3G20250	139.3845	1.113042	0.1314409	8.468007	2.496271E-17	2.396258E-15
AT3G20340	8.561903	1.302794	0.4778129	2.726578	0.006399485	0.03501382
AT3G20500	353.0284	0.7131749	0.09270858	7.692652	1.441159E-14	0.0000000000009027395
AT3G21110	117.1433	-0.7217274	0.1609904	-4.483047	0.000007358473	0.0001032071
AT3G21300	40.00831	-1.001299	0.2543338	-3.93695	0.00008252394	0.0009066343
AT3G21360	32.73735	0.6103533	0.2347365	2.600164	0.009317923	0.04699672
AT3G21370	1696.568	1.260297	0.2203978	5.718285	0.00000001076044	0.0000002612012
AT3G21380	167.905	2.243931	0.2313917	9.697543	3.088473E-22	5.435345E-20
AT3G21600	18.66828	1.053896	0.3278861	3.214213	0.001308025	0.009553977
AT3G21800	41.68088	1.756331	0.2435977	7.209968	0.0000000000005596489	0.00000000002785619
AT3G21820	33.61417	-0.9404221	0.2780241	-3.38252	0.0007182402	0.005833926
AT3G22120	2572.451	0.6885626	0.09575177	7.191122	0.0000000000006426113	0.00000000003145604
AT3G22310	528.677	-0.6707776	0.0913484	-7.343069	0.0000000000002087505	0.00000000001110057
AT3G22420	10.40939	-1.454398	0.5023214	-2.895353	0.003787326	0.02288963
AT3G22490	171.2849	1.008491	0.141277	7.138397	0.0000000000009442541	0.00000000004435494
AT3G22500	602.2295	0.8857562	0.2014954	4.395913	0.00001103081	0.0001490954
AT3G22550	20.38542	-1.372129	0.3705135	-3.703319	0.0002127974	0.002037425
AT3G22640	14069.51	1.086658	0.1241153	8.755229	2.036904E-18	2.281178E-16
AT3G22740	21.10027	1.457993	0.2921561	4.990459	0.0000006023613	0.00001063884
AT3G23030	60.37963	0.8613935	0.1928862	4.465811	0.000007976599	0.0001109295
AT3G23090	6.901316	1.560396	0.4872973	3.202143	0.001364091	0.009894679
AT3G23150	40.88818	-1.714447	0.2633021	-6.51133	0.00000000007448836	0.000000002547827
AT3G23180	29.07542	1.494584	0.2663613	5.611116	0.00000002010254	0.0000004679934
AT3G23240	16.60116	0.88971	0.3414719	2.605515	0.009173635	0.04639543
AT3G23340	57.5367	0.8647191	0.194303	4.450363	0.000008572528	0.0001187701
AT3G23490	463.3314	0.9039324	0.07366658	12.27059	1.303021E-34	1.133091E-31
AT3G23800	24.86431	-2.136205	0.58208	-3.66995	0.0002425979	0.002284283
AT3G23920	158.8333	0.8007821	0.1228036	6.520837	0.00000000006991612	0.000000002414883
AT3G24080	1027.181	-0.7619922	0.1298357	-5.868897	0.000000004387042	0.0000001139783
AT3G24180	113.3834	0.6183927	0.1264267	4.891312	0.000001001661	0.0000169036
AT3G24190	38.67808	0.6321155	0.237205	2.664849	0.00770229	0.04054948
AT3G24210	5.173218	1.842264	0.6585861	2.797302	0.00515314	0.02943542
AT3G24220	36.65898	0.7014499	0.2512186	2.792189	0.005235273	0.02984691
AT3G24440	35.85553	-1.442491	0.2987118	-4.829039	0.000001371933	0.00002251333
AT3G24503	149.879	0.6715665	0.143804	4.670013	0.000003011807	0.00004623421
AT3G24520	118.9262	0.9639679	0.1513678	6.368383	0.0000000001910318	0.000000006112604
AT3G24927	216.7943	0.9259658	0.118426	7.81894	5.326994E-15	0.0000000000003612337
AT3G24929	7.027235	-1.640773	0.6215056	-2.639997	0.008290678	0.04292858
AT3G25290	40.70896	-1.228847	0.287467	-4.274743	0.00001913578	0.000243446
AT3G25400	25.56703	-1.882554	0.3406629	-5.526151	0.00000003273326	0.0000007399018
AT3G25540	17.22187	-1.137447	0.3786215	-3.004181	0.002662972	0.01731928
AT3G25660	29.10268	-0.881326	0.3075987	-2.865181	0.004167715	0.02478332
AT3G25700	45.52389	-1.03921	0.2469052	-4.208943	0.00002565681	0.0003181918
AT3G25870	315.5193	0.6181443	0.1279142	4.832494	0.000001348335	0.00002217179
AT3G26330	18.19834	1.34355	0.3529979	3.806114	0.0001411672	0.001427411
AT3G26410	165.604	-0.6466537	0.1491468	-4.335687	0.00001453059	0.0001902619
AT3G26580	52.19501	0.6512981	0.1940951	3.355562	0.0007920376	0.006305165
AT3G26780	102.6457	-0.5939336	0.1551212	-3.828836	0.0001287509	0.001320836
AT3G27170	6.083709	-1.909925	0.7320113	-2.609147	0.009076831	0.04604908
AT3G27380	87.57937	-0.7889516	0.1688522	-4.672439	0.000002976434	0.00004578629
AT3G27550	97.23403	-1.429813	0.1995352	-7.165717	0.0000000000007738046	0.00000000003701991
AT3G27660	6570.369	0.7172457	0.2120766	3.382013	0.0007195674	0.005841496
AT3G27770	80.68026	0.6570684	0.168313	3.903849	0.00009467483	0.001017875
AT3G27890	27.21519	-1.071095	0.3110917	-3.443019	0.0005752585	0.004796417
AT3G28050	20.6859	-0.8717443	0.3344748	-2.606308	0.009152409	0.04633564
AT3G28345	265.2473	-0.8794424	0.1118624	-7.861825	3.785772E-15	0.0000000000002639862
AT3G28740	132.3036	1.959233	0.3081631	6.357781	0.0000000002046894	0.000000006521388
AT3G28920	138.1964	0.5979962	0.1438813	4.156178	0.00003236162	0.0003947209
AT3G29670	35.04	1.030236	0.2193524	4.696715	0.000002643788	0.00004112232
AT3G30775	137.4671	1.131302	0.1850598	6.113168	0.0000000009767275	0.000000028592
AT3G42670	42.17751	-1.024513	0.2910392	-3.520189	0.000431239	0.003754408
AT3G43590	92.81787	-1.061723	0.1996818	-5.317075	0.0000001054484	0.000002168072
AT3G43720	11.07582	-1.615098	0.6169614	-2.617827	0.008849165	0.04517169
AT3G43800	17.37346	-2.798191	0.6458592	-4.332509	0.00001474197	0.0001923482
AT3G44100	196.5905	0.6326919	0.1062596	5.95421	0.000000002613317	0.00000007088564
AT3G44260	11.94823	-1.502207	0.4354429	-3.449836	0.0005609274	0.004694714
AT3G44300	77.23059	0.8024466	0.2246757	3.571577	0.0003548383	0.003184927
AT3G44430	226.7952	-1.077889	0.1476427	-7.300656	0.0000000000002863687	0.0000000000149063
AT3G44850	18.65637	-1.139519	0.3839229	-2.968093	0.002996541	0.0190537
AT3G45638	29.08501	0.8225832	0.255228	3.222935	0.001268843	0.009308838
AT3G45640	116.6012	0.599627	0.1530956	3.916683	0.00008977558	0.0009736994
AT3G45970	27.52186	2.43333	0.3048127	7.983034	1.427797E-15	0.0000000000001066017
AT3G45980	122.5302	0.9220403	0.1472272	6.262705	0.0000000003783556	0.00000001162834
AT3G46320	13.63108	1.13054	0.4183503	2.702377	0.006884557	0.0371575
AT3G46590	42.45261	0.6366666	0.2364019	2.693153	0.007077977	0.0379658
AT3G46790	56.88403	-0.6728725	0.2093817	-3.213616	0.001310747	0.009564053
AT3G46980	29.14157	0.8191968	0.2645258	3.09685	0.00195589	0.01341714
AT3G47290	29.79861	-0.9671353	0.2812912	-3.4382	0.0005855956	0.004877104
AT3G47340	60.22884	0.8764752	0.224748	3.899814	0.00009626678	0.00103124
AT3G47420	33.02307	-2.285979	0.3770479	-6.062834	0.000000001337438	0.00000003846566
AT3G47470	21.16348	0.8772976	0.3146192	2.788443	0.005296213	0.03007222
AT3G47570	12.7108	-1.322532	0.4316015	-3.064243	0.002182213	0.01463023
AT3G47800	188.7156	-1.32337	0.1710854	-7.735143	1.032869E-14	0.0000000000006667641
AT3G48140	169.4323	-2.027694	0.17459	-11.61404	3.4971E-31	1.763002E-28
AT3G48250	111.6308	-0.695836	0.1564208	-4.448487	0.000008647708	0.0001196995
AT3G48390	10.53375	1.137456	0.3853098	2.952055	0.003156666	0.01988283
AT3G48440	15.18749	-1.376274	0.4782224	-2.877895	0.004003378	0.0239506
AT3G48530	322.1228	0.7093182	0.112204	6.321686	0.0000000002587243	0.000000008103222
AT3G48580	80.72139	1.28142	0.160308	7.993488	1.311741E-15	9.995602E-14
AT3G48610	27.30623	-1.397544	0.2951088	-4.735691	0.000002183097	0.00003425978
AT3G48890	333.153	0.6499169	0.1100529	5.905494	0.000000003515906	0.00000009281364
AT3G49240	187.5744	-0.6732421	0.1371387	-4.909204	0.0000009144665	0.00001553857
AT3G49300	8.126809	-1.196426	0.4500779	-2.658265	0.007854414	0.041189
AT3G49420	24.87414	-0.9975162	0.2998186	-3.327066	0.000877657	0.00684304
AT3G49530	40.53184	0.8812302	0.2112899	4.170716	0.00003036446	0.0003722039
AT3G49570	33.4749	1.006565	0.2494653	4.03489	0.00005462789	0.0006284545
AT3G49710	26.5712	-0.9824508	0.3108414	-3.160618	0.001574349	0.0112216
AT3G49720	88.89239	-0.7056705	0.1692483	-4.169438	0.00003053514	0.0003736763
AT3G49730	17.23608	-1.001304	0.3831542	-2.613319	0.008966766	0.0456459
AT3G49990	246.0879	-0.5938668	0.1230835	-4.824908	0.000001400676	0.00002295588
AT3G50060	80.71068	0.63512	0.1646002	3.858562	0.000114056	0.001187387
AT3G50200	15.40569	-3.110828	0.5726581	-5.432261	0.00000005564455	0.000001204383
AT3G50310	58.24565	-1.679262	0.2266001	-7.410686	0.0000000000001256482	0.000000000006982924
AT3G50650	62.85816	0.7154567	0.1820968	3.928991	0.0000853029	0.0009299652
AT3G50740	107.3139	0.8409038	0.1579567	5.323635	0.0000001017139	0.000002105933
AT3G50880	43.75029	0.7009831	0.2149086	3.261774	0.001107175	0.00828984
AT3G50970	2580.754	0.9619179	0.1087467	8.84549	9.11274E-19	1.095233E-16
AT3G50980	2005.996	1.042949	0.10316	10.11001	4.987707E-24	1.038497E-21
AT3G51110	39.72351	0.7191424	0.2338101	3.075754	0.002099712	0.01419947
AT3G51130	55.4919	0.722272	0.1889817	3.821915	0.0001324195	0.001354711
AT3G51240	9.422662	1.689335	0.4297168	3.931275	0.00008449639	0.0009225334
AT3G51370	220.6276	0.7599922	0.1010009	7.524609	5.287845E-14	0.000000000003053524
AT3G51410	14.82374	-1.914882	0.6831523	-2.803009	0.005062828	0.02902047
AT3G51790	36.78968	-1.058316	0.267877	-3.950755	0.00007790509	0.0008629609
AT3G51810	1823.531	1.391808	0.1710361	8.137508	4.034955E-16	3.294869E-14
AT3G51860	250.344	0.6221729	0.1218204	5.107296	0.0000003268019	0.000006107602
AT3G51870	29.44178	-0.8423966	0.2970971	-2.835425	0.004576477	0.02668483
AT3G51890	54.08507	0.6240169	0.1847944	3.376817	0.0007332975	0.005923682
AT3G51895	19.4372	0.9981132	0.3105571	3.213945	0.001309248	0.009557835
AT3G51920	14.76161	1.002992	0.3497985	2.867343	0.004139338	0.02466418
AT3G52110	10.36033	1.420298	0.435979	3.257722	0.001123103	0.008393744
AT3G52190	53.89137	-0.7497916	0.1967527	-3.810832	0.0001385	0.001408147
AT3G52230	380.4272	0.619241	0.08633628	7.17243	0.000000000000736779	0.00000000003547819
AT3G52240	77.36304	0.8007534	0.1774023	4.513772	0.000006368471	0.0000908248
AT3G52340	37.41621	1.030137	0.2298475	4.481827	0.000007400678	0.0001037007
AT3G52561	4.777178	-2.432045	0.8305948	-2.928077	0.003410659	0.02114037
AT3G52680	20.72738	-0.984268	0.3466212	-2.839607	0.004516912	0.02642794
AT3G52750	19.99223	-0.9937443	0.3665447	-2.711114	0.006705761	0.03643193
AT3G52910	47.32655	-1.301696	0.2482142	-5.244243	0.0000001569252	0.000003130667
AT3G53030	27.46814	0.7360809	0.2727304	2.698933	0.006956224	0.0374486
AT3G53040	1175.129	1.206336	0.1399562	8.619386	6.731437E-18	7.007805E-16
AT3G53410	37.88607	1.219072	0.2210382	5.51521	0.00000003483633	0.0000007850387
AT3G53420	51.3162	-0.6738102	0.2283558	-2.950703	0.003170517	0.01995307
AT3G53890	584.8073	-0.6975384	0.1080662	-6.454735	0.0000000001084086	0.000000003585245
AT3G53990	207.0506	1.218003	0.1301741	9.356724	8.224707E-21	1.240672E-18
AT3G54140	200.325	0.8070398	0.1297786	6.21859	0.0000000005016425	0.00000001519627
AT3G54400	29.00917	-2.303665	0.4059906	-5.674182	0.00000001393526	0.000000331731
AT3G54470	359.273	-0.8950968	0.132823	-6.739022	0.0000000000159456	0.0000000006269249
AT3G54680	84.56376	0.7333863	0.1670268	4.390831	0.00001129182	0.0001520282
AT3G54820	12.13893	1.496465	0.3905191	3.831989	0.0001271114	0.001307646
AT3G54860	39.97074	0.6053317	0.2139815	2.828898	0.004670862	0.02714204
AT3G54940	1646.896	0.7838559	0.1238021	6.331525	0.0000000002427491	0.000000007651513
AT3G55340	93.85661	-0.6892836	0.1673536	-4.118726	0.00003809735	0.0004560268
AT3G55510	120.9737	-0.7562855	0.1679661	-4.502607	0.000006712494	0.00009551101
AT3G55720	24.87413	-0.917164	0.2768684	-3.312635	0.0009242137	0.007160719
AT3G55830	97.43715	0.7013359	0.1506113	4.656596	0.000003214806	0.00004894385
AT3G56340	1045.484	-0.6124145	0.1007657	-6.077609	0.000000001219874	0.00000003535961
AT3G56350	2086.51	1.414182	0.1306899	10.8209	2.740854E-27	8.103608E-25
AT3G56590	26.49061	-1.242183	0.3402699	-3.650581	0.0002616474	0.002446511
AT3G56940	11.05499	1.437246	0.5126524	2.803548	0.005054373	0.02898848
AT3G57020	317.4998	1.798607	0.2116556	8.497797	1.932228E-17	1.904276E-15
AT3G57030	140.0001	0.830656	0.1288001	6.449187	0.0000000001124516	0.000000003710651
AT3G57340	159.0921	0.6212568	0.1343685	4.62353	0.000003772637	0.0000563912
AT3G57450	43.94105	-1.418294	0.235427	-6.024347	0.000000001697941	0.00000004753913
AT3G57490	187.839	-0.6410111	0.1510637	-4.243316	0.00002202407	0.0002770909
AT3G57520	379.1419	-0.7116411	0.1345213	-5.290175	0.0000001221992	0.000002483623
AT3G57530	16.25139	0.8829854	0.3413104	2.587045	0.009680288	0.04852618
AT3G57560	46.45276	-0.7198993	0.2312052	-3.113682	0.001847688	0.01279362
AT3G57650	126.0481	-0.7383766	0.1502379	-4.914715	0.0000008891183	0.00001512524
AT3G57880	65.95659	0.6189088	0.1831388	3.379453	0.0007263034	0.005880035
AT3G58450	821.4305	1.279501	0.1150468	11.12157	9.852348E-29	3.734545E-26
AT3G58470	54.73137	-0.5981539	0.2091091	-2.860487	0.004229913	0.02505241
AT3G58680	1201.448	0.6895953	0.08729857	7.899274	2.805337E-15	0.0000000000001993812
AT3G58840	123.3301	-0.7239453	0.1415455	-5.114575	0.0000003144487	0.000005891629
AT3G59020	100.2719	-0.6221649	0.155897	-3.990873	0.00006583062	0.0007394939
AT3G59068	32.12555	-0.758893	0.2698956	-2.811802	0.004926486	0.02840415
AT3G59140	101.5487	-0.955722	0.1806653	-5.290013	0.0000001223079	0.000002483623
AT3G59350	108.9679	0.7948023	0.1316442	6.037503	0.000000001565169	0.00000004413344
AT3G59400	7.179988	-2.538998	0.9431494	-2.692042	0.007101601	0.03801097
AT3G59670	145.3768	-1.136028	0.1533732	-7.406952	0.0000000000001292355	0.00000000000712869
AT3G60160	10.63443	1.057377	0.405734	2.606086	0.009158355	0.04634987
AT3G60290	174.9847	-0.9975791	0.1522642	-6.551633	0.00000000005691137	0.000000002009566
AT3G60750	300.9951	-1.144859	0.1316165	-8.698441	3.364747E-18	3.590268E-16
AT3G61260	126.4227	0.8987298	0.1326522	6.775085	0.00000000001243334	0.0000000004967623
AT3G61430	71.63081	-0.6813261	0.1718503	-3.96465	0.00007350371	0.0008213193
AT3G61600	134.1576	0.622754	0.1304083	4.775418	0.000001793346	0.00002884771
AT3G61820	86.85403	-1.21622	0.2373476	-5.124214	0.0000002987817	0.000005619452
AT3G61830	44.8209	0.5914986	0.2080177	2.843501	0.004462084	0.02617579
AT3G62090	399.2938	0.5861609	0.1159823	5.053883	0.0000004329158	0.000007883036
AT3G62100	18.84793	1.217471	0.3310121	3.678024	0.0002350478	0.002226094
AT3G62260	32.62198	0.6818401	0.2575945	2.646951	0.008122102	0.04229272
AT3G62420	224.3711	0.7308555	0.2391805	3.055665	0.002245622	0.0150077
AT3G62460	49.34371	-1.409078	0.2396559	-5.879587	0.000000004112903	0.0000001078033
AT3G62580	141.8029	0.8204279	0.141913	5.781204	0.000000007416805	0.000000185835
AT3G62660	31.36571	1.285198	0.2744274	4.6832	0.000002824313	0.00004371918
AT3G63040	129.6989	1.632004	0.1724604	9.463064	2.990499E-21	4.753606E-19
AT3G63160	155.3975	0.8157362	0.1148668	7.101586	0.00000000000123333	0.00000000005715462
AT3G63200	5.99144	-3.038904	1.090221	-2.78742	0.00531296	0.03013223
AT3G63500	101.8287	0.7141163	0.1469075	4.860994	0.000001167978	0.00001942206
AT3G66654	93.16377	0.8701631	0.1435739	6.060733	0.000000001355028	0.00000003882051
AT4G00570	27.45358	-1.095604	0.2775919	-3.946813	0.00007919831	0.0008750289
AT4G01026	14.19889	1.263389	0.3238515	3.901137	0.00009574209	0.001027429
AT4G01120	132.0615	1.279313	0.153951	8.30987	9.580671E-17	8.380536E-15
AT4G01410	203.7456	0.9227366	0.1133939	8.137445	4.037076E-16	3.294869E-14
AT4G01560	191.3285	-0.663415	0.1193472	-5.558699	0.00000002717937	0.0000006210088
AT4G01650	16.74188	0.9910518	0.3543941	2.796468	0.005166449	0.02947728
AT4G01870	53.2657	0.9788609	0.337112	2.903667	0.003688204	0.02240334
AT4G01970	98.0113	0.9236469	0.1618438	5.707026	0.00000001149669	0.0000002781148
AT4G02280	377.0302	1.336188	0.1284146	10.40527	2.345937E-25	5.593546E-23
AT4G02360	46.17835	0.7902939	0.2052974	3.849508	0.0001183553	0.001225243
AT4G02380	464.2123	-0.7536299	0.1454549	-5.181193	0.0000002204716	0.000004277207
AT4G02540	6.336994	-2.532781	0.8383206	-3.021256	0.002517285	0.01649514
AT4G02555	4.604031	-3.109755	0.9291066	-3.347038	0.000816801	0.006477391
AT4G02690	134.6938	1.289846	0.1476438	8.736202	2.410786E-18	2.659601E-16
AT4G02710	30.99325	-0.8571611	0.3072085	-2.790161	0.005268182	0.02996519
AT4G02940	91.4392	-0.7166578	0.1837167	-3.900886	0.00009584145	0.001027429
AT4G03050	277.3959	-1.597868	0.1376038	-11.61209	3.577762E-31	1.763002E-28
AT4G03140	24.56924	-0.9563979	0.3646103	-2.623069	0.008714159	0.04460575
AT4G03190	17.67731	1.117284	0.3231847	3.457105	0.0005460118	0.004599255
AT4G03200	166.8199	1.174137	0.1308235	8.974966	2.834392E-19	3.675511E-17
AT4G03292	15.47425	-3.451347	0.7045039	-4.898975	0.0000009633803	0.0000162948
AT4G03560	38.03424	0.7209039	0.2218053	3.250165	0.00115338	0.008568045
AT4G04205	27.07591	-2.73701	0.3839113	-7.129277	0.000000000001008978	0.00000000004705276
AT4G04465	27.82312	-1.311845	0.2544423	-5.155768	0.0000002525932	0.00000483064
AT4G04610	50.94655	-0.7792347	0.2537503	-3.070872	0.002134344	0.01435487
AT4G04692	250.2707	0.8591706	0.1452342	5.91576	0.000000003303459	0.0000000876751
AT4G04840	20.61344	1.031128	0.3123431	3.301269	0.0009624867	0.007399085
AT4G05070	75.43007	0.6429922	0.1561383	4.118095	0.00003820173	0.0004569063
AT4G05320	1306.336	-0.7035629	0.104551	-6.729372	0.00000000001703965	0.0000000006663947
AT4G05390	108.7212	-1.150602	0.1705575	-6.746124	0.00000000001518473	0.0000000006018119
AT4G05400	85.34444	-0.6860007	0.1781404	-3.850899	0.0001176851	0.001220014
AT4G05410	121.7068	-0.8271685	0.1527527	-5.415083	0.00000006126032	0.000001318212
AT4G05440	46.18442	-0.8798913	0.2662737	-3.304462	0.0009515904	0.00732675
AT4G06255	14.24278	-1.241716	0.4170627	-2.977288	0.002908108	0.01861869
AT4G06305	47.94847	-1.047733	0.2130161	-4.918563	0.0000008718176	0.00001484802
AT4G07070	36.84679	-1.925183	0.363073	-5.302468	0.0000001142476	0.000002335992
AT4G07408	46.42585	0.8894649	0.219598	4.050423	0.00005112519	0.0005932368
AT4G08290	39.73961	0.7255744	0.2549432	2.846024	0.004426889	0.02598995
AT4G08790	37.66227	-0.9895423	0.2822277	-3.506184	0.0004545807	0.003911436
AT4G09600	1825.776	1.004687	0.1071081	9.380129	6.58922E-21	1.004211E-18
AT4G09610	810.1715	1.853225	0.1863899	9.942731	2.712858E-23	5.208336E-21
AT4G09650	26.437	-1.063292	0.3241839	-3.279905	0.001038422	0.007884435
AT4G09760	103.1547	0.6320117	0.1404236	4.50075	0.000006771406	0.00009615917
AT4G10020	1882.715	0.9670036	0.09194509	10.51719	7.199152E-26	1.803815E-23
AT4G10270	35.28637	-1.45012	0.3039612	-4.770742	0.000001835485	0.00002949344
AT4G10330	39.42315	0.6990524	0.2089509	3.345534	0.0008212429	0.006490878
AT4G10380	45.37286	-1.877485	0.2823464	-6.649578	0.00000000002939337	0.000000001125705
AT4G10450	581.7412	-0.6192508	0.08863798	-6.986291	0.000000000002822481	0.0000000001239856
AT4G10490	8.228475	1.913061	0.5113753	3.741011	0.0001832811	0.001784878
AT4G10620	64.28678	-0.6610377	0.2084803	-3.170744	0.001520493	0.01089023
AT4G11060	78.46627	-0.7545347	0.1792442	-4.209534	0.0000255898	0.0003176272
AT4G11140	154.3435	-1.256756	0.1404333	-8.94913	3.582943E-19	4.566091E-17
AT4G11220	160.1998	0.8586547	0.1169529	7.341887	0.0000000000002106025	0.00000000001111906
AT4G11600	2957.276	0.9838653	0.08663288	11.35672	6.867516E-30	2.985955E-27
AT4G11910	206.1765	0.7520284	0.125752	5.980249	0.000000002227972	0.00000006110595
AT4G12000	19.93505	0.8336352	0.2955895	2.820246	0.00479868	0.0277756
AT4G12070	17.71401	0.9218384	0.3064377	3.008241	0.002627648	0.01712721
AT4G12130	114.198	0.7057061	0.152997	4.612549	0.000003977614	0.00005909656
AT4G12290	227.3315	0.693608	0.1144285	6.061496	0.000000001348613	0.00000003871173
AT4G12680	133.5298	0.9738698	0.1706515	5.706776	0.00000001151365	0.0000002781148
AT4G12690	7.76236	-2.177206	0.7434756	-2.928417	0.003406933	0.02112613
AT4G12910	435.3663	-1.806037	0.1433308	-12.60048	2.098637E-36	2.585346E-33
AT4G13010	190.0887	0.9009517	0.1744329	5.165033	0.0000002403963	0.000004627316
AT4G13100	17.30041	-1.875905	0.4656922	-4.028207	0.00005620395	0.0006440798
AT4G13180	64.67034	0.7188044	0.2182915	3.292864	0.0009917234	0.00759619
AT4G13245	4.081264	-2.809087	0.9645738	-2.912257	0.003588274	0.02197409
AT4G13250	167.6705	1.099178	0.1440045	7.632947	2.294473E-14	0.000000000001384457
AT4G13750	55.88928	-1.286782	0.2193547	-5.866217	0.000000004458502	0.0000001154291
AT4G14030	222.5818	0.6057224	0.1566993	3.865509	0.0001108578	0.001163224
AT4G14240	13.66051	-1.349117	0.4211824	-3.203165	0.001359261	0.009864482
AT4G14440	50.65562	-1.495229	0.2751928	-5.433389	0.00000005529368	0.000001198543
AT4G14465	157.3734	-1.442825	0.1347357	-10.70856	9.279546E-27	2.494173E-24
AT4G14605	16.61298	-0.9742921	0.3677074	-2.64964	0.008057767	0.04207421
AT4G14960	111.8633	-0.8274796	0.1692002	-4.890536	0.000001005618	0.00001693172
AT4G15093	25.10697	0.9046257	0.2807105	3.222629	0.001270199	0.00931133
AT4G15550	217.2435	-0.85861	0.1470489	-5.838942	0.000000005253342	0.0000001343601
AT4G15560	49.22472	-1.793663	0.2718034	-6.59912	0.00000000004136048	0.000000001524768
AT4G15563	26.57579	0.8565367	0.2645237	3.238034	0.001203566	0.008896157
AT4G15620	90.61878	1.09446	0.1477312	7.408457	0.0000000000001277775	0.000000000007074664
AT4G16120	38.16375	-0.688928	0.2475697	-2.782764	0.005389799	0.03046937
AT4G16130	60.47633	-0.5918265	0.1915019	-3.090447	0.001998554	0.01367174
AT4G16141	59.17747	-0.9177461	0.2155895	-4.256914	0.00002072682	0.0002623327
AT4G16160	820.5587	0.8654444	0.1202427	7.197481	0.0000000000006133525	0.00000000003032505
AT4G16250	70.68416	0.6197041	0.1795712	3.451021	0.0005584704	0.004680197
AT4G16370	31.66598	-1.059299	0.2727059	-3.884399	0.0001025833	0.001092392
AT4G16380	160.8329	-0.5876519	0.1305424	-4.501616	0.000006743886	0.00009586046
AT4G16500	140.5107	0.6032116	0.139875	4.312504	0.00001614157	0.0002084437
AT4G16620	12.61796	1.382737	0.3566174	3.877368	0.0001055927	0.00111578
AT4G17420	45.98372	0.6129215	0.2089191	2.933775	0.00334867	0.02082599
AT4G17460	7.656372	-3.235205	1.06521	-3.037153	0.002388242	0.01578247
AT4G17500	16.66076	-0.9157973	0.3360572	-2.725123	0.006427753	0.03512808
AT4G17550	308.3047	0.608219	0.09650978	6.302148	0.0000000002935477	0.000000009116631
AT4G17610	23.42816	-1.000615	0.3355579	-2.981945	0.002864239	0.01841054
AT4G17840	84.79409	1.029963	0.1871067	5.504679	0.00000003698419	0.0000008309076
AT4G17870	104.9547	-0.7143839	0.1472369	-4.851933	0.000001222636	0.00002028533
AT4G17940	56.32054	0.6861175	0.1908728	3.594632	0.0003248508	0.002949797
AT4G18220	37.99409	0.9667347	0.2244945	4.306274	0.00001660276	0.0002136106
AT4G18280	127.9629	0.606679	0.1233142	4.919781	0.00000086641	0.00001479
AT4G18440	147.4931	-0.6964593	0.1495123	-4.658206	0.000003189764	0.00004867179
AT4G18530	47.97869	0.7395215	0.2032381	3.638696	0.0002740223	0.002544517
AT4G18620	58.5026	1.340146	0.1949869	6.873005	0.000000000006286338	0.0000000002581415
AT4G18650	306.7664	0.5959072	0.1002147	5.946309	0.000000002742569	0.00000007384953
AT4G18880	49.36777	0.6169184	0.1956466	3.153228	0.001614755	0.01143791
AT4G18920	118.6	1.012042	0.1674731	6.043012	0.000000001512631	0.0000000428376
AT4G19160	35.96578	-0.7315025	0.2635204	-2.775886	0.005505149	0.03099573
AT4G19170	18.69608	1.420033	0.312779	4.540051	0.000005624057	0.00008127119
AT4G19390	31.9144	1.197486	0.2453536	4.880654	0.000001057345	0.00001774203
AT4G19410	62.02571	-0.9672715	0.2031695	-4.760909	0.000001927229	0.00003073379
AT4G19810	35.0158	2.255305	0.2995702	7.52847	5.133836E-14	0.00000000000298594
AT4G19860	105.8382	0.7590672	0.1632076	4.65093	0.00000330441	0.00005020462
AT4G20170	88.49837	0.8658899	0.1541605	5.616807	0.00000001945184	0.0000004542758
AT4G20260	34.59754	1.090175	0.2431239	4.484031	0.00000732459	0.0001028294
AT4G20340	24.71684	-1.17066	0.3331998	-3.513388	0.0004424317	0.003827073
AT4G21020	3668.724	1.24948	0.1209235	10.33282	5.006769E-25	1.104703E-22
AT4G21120	35.58865	0.6774064	0.2198793	3.08081	0.002064384	0.01399325
AT4G21140	53.8461	-0.8849314	0.2151451	-4.113183	0.00003902401	0.0004652354
AT4G21400	12.71658	-2.338844	0.7854682	-2.977644	0.002904736	0.01861323
AT4G21510	31.02522	-1.166176	0.3021699	-3.859338	0.0001136947	0.001184654
AT4G21520	48.12537	-0.5903366	0.2184086	-2.7029	0.006873745	0.0371127
AT4G21680	75.62049	-0.9066057	0.1579775	-5.738826	0.000000009533497	0.0000002325638
AT4G21750	38.33082	0.6907248	0.2325449	2.970286	0.002975231	0.01893364
AT4G21770	49.96051	-0.6660683	0.2441973	-2.727582	0.006380038	0.03495778
AT4G21860	160.105	0.7191196	0.1483815	4.846423	0.000001257071	0.00002078846
AT4G21910	27.81952	-0.9782697	0.3094529	-3.161289	0.001570728	0.0112066
AT4G21980	112.0522	0.6066339	0.1375596	4.409971	0.00001033842	0.0001408508
AT4G22380	178.5679	-0.6840743	0.1177666	-5.808728	0.000000006294908	0.0000001590729
AT4G22730	13.26575	1.408257	0.3984038	3.534748	0.0004081647	0.003583075
AT4G23630	1129.197	0.6376613	0.08185894	7.789758	6.713757E-15	0.0000000000004511339
AT4G23740	27.46838	-0.9223102	0.2915969	-3.162963	0.00156172	0.01115849
AT4G23750	93.14447	-0.849732	0.1673958	-5.076185	0.0000003850885	0.000007080552
AT4G23885	33.57239	-0.9065166	0.2538805	-3.570642	0.000356107	0.003192438
AT4G23890	34.42687	0.8662945	0.236647	3.660703	0.0002515238	0.002362311
AT4G23990	54.21932	1.463975	0.1869595	7.830437	4.861759E-15	0.0000000000003343188
AT4G24020	28.2333	0.6662367	0.2560617	2.60186	0.009271972	0.04682868
AT4G24130	18.16145	-0.9507191	0.3531545	-2.692077	0.007100863	0.03801097
AT4G24204	4.459987	-3.36323	0.947842	-3.548302	0.0003877228	0.003430105
AT4G24210	132.0646	-0.6016819	0.1337672	-4.497979	0.000006860252	0.00009732735
AT4G24480	13.96206	1.086633	0.3786026	2.870116	0.004103215	0.0244588
AT4G24670	55.797	-0.714262	0.2074279	-3.443423	0.0005743994	0.004791957
AT4G24715	299.0424	-0.7932118	0.1102777	-7.192856	0.0000000000006344988	0.00000000003116211
AT4G24830	127.889	-0.66797	0.1731991	-3.85666	0.0001149466	0.001194136
AT4G24920	38.89166	-0.829786	0.2540552	-3.266164	0.001090151	0.008209188
AT4G24940	50.80076	-0.6788288	0.220995	-3.071693	0.002128486	0.01433197
AT4G24972	20.93284	0.9651929	0.2990693	3.227322	0.001249548	0.009185516
AT4G24990	93.22684	0.6268519	0.1814626	3.454442	0.0005514331	0.004634358
AT4G25050	130.8678	-0.9117009	0.1467027	-6.214617	0.0000000005145002	0.0000000155539
AT4G25140	33965.09	1.007479	0.1750638	5.754922	0.000000008668165	0.0000002132138
AT4G25260	118.1928	-1.758988	0.2365655	-7.435523	0.0000000000001041553	0.000000000005854477
AT4G25420	115.6753	-1.097511	0.1781893	-6.159239	0.000000000730952	0.00000002156819
AT4G25433	5.254058	-3.012752	0.9403865	-3.203738	0.001356559	0.009854554
AT4G25570	60.98557	0.6328375	0.1953325	3.239796	0.001196153	0.008847744
AT4G25580	392.2172	1.409454	0.1284012	10.97695	4.932994E-28	1.736296E-25
AT4G25620	65.01087	0.8032541	0.2202552	3.646924	0.0002653983	0.002475321
AT4G25630	2024.542	-0.6336731	0.08159732	-7.765858	8.109464E-15	0.0000000000005328098
AT4G25710	108.046	-0.5929574	0.154489	-3.838185	0.000123947	0.001280439
AT4G25890	136.4789	-0.8184456	0.1574028	-5.19969	0.0000001996213	0.000003888012
AT4G25990	40.81995	-0.7413849	0.2567842	-2.88719	0.003886993	0.02337731
AT4G26120	38.60662	0.9380079	0.2228212	4.209688	0.00002557233	0.0003176272
AT4G26230	422.5461	-0.7703645	0.1087244	-7.085479	0.000000000001385642	0.00000000006361475
AT4G26690	18.50634	-1.246006	0.4066677	-3.063941	0.00218442	0.01463838
AT4G26700	106.9307	0.8754156	0.1555512	5.627829	0.00000001824917	0.0000004275397
AT4G26740	3655.909	1.180019	0.1277148	9.239486	2.476845E-20	3.554873E-18
AT4G27010	63.38237	-0.6124727	0.1990893	-3.076371	0.002095371	0.0141766
AT4G27130	434.8293	0.7311073	0.09669537	7.560934	4.001851E-14	0.000000000002366374
AT4G27140	1259.708	0.8928502	0.2063015	4.327889	0.0000150545	0.0001960799
AT4G27150	2277.521	2.064649	0.3001624	6.878441	0.000000000006051106	0.00000000025057
AT4G27160	22230.33	0.9596364	0.1795239	5.345452	0.00000009019189	0.000001885865
AT4G27170	1805.319	1.130897	0.4042353	2.797621	0.005148045	0.02942906
AT4G27500	462.6305	0.6477106	0.09640575	6.718589	0.0000000000183493	0.0000000007138362
AT4G27520	7.770373	2.098281	0.569911	3.681769	0.0002316215	0.002196318
AT4G27530	642.1253	0.9451596	0.1215215	7.777718	7.384465E-15	0.0000000000004917322
AT4G27730	320.9279	-1.585922	0.1188813	-13.34038	1.347785E-40	2.490538E-37
AT4G27780	136.8753	0.7183613	0.1414901	5.077115	0.0000003832093	0.000007054774
AT4G27900	66.82598	0.6386221	0.1748112	3.65321	0.0002589823	0.002424659
AT4G27990	164.9116	0.6350622	0.1170987	5.423307	0.00000005850643	0.000001260788
AT4G28220	33.6456	-0.7404091	0.2475087	-2.991447	0.002776588	0.01792415
AT4G28520	35106.2	0.8347567	0.1859422	4.489334	0.000007144625	0.0001007815
AT4G28652	12.80072	1.321781	0.3654796	3.616566	0.0002985373	0.002744575
AT4G28660	60.04751	0.8719479	0.201774	4.321408	0.00001550366	0.0002017523
AT4G28690	16.19543	-1.033552	0.3636057	-2.842507	0.00447603	0.02624718
AT4G29130	56.06409	-0.644388	0.2148308	-2.999515	0.002704099	0.01755586
AT4G29190	44.471	0.7850959	0.234194	3.352331	0.0008013405	0.00637236
AT4G29410	790.8281	-0.7642902	0.1206625	-6.334115	0.0000000002387081	0.000000007540217
AT4G29590	21.17866	0.8688289	0.3153448	2.755171	0.005866143	0.03271188
AT4G29680	53.24915	-0.6628865	0.2137924	-3.100608	0.00193124	0.01327885
AT4G29820	110.2922	1.230491	0.1467243	8.386417	5.011819E-17	4.545382E-15
AT4G30190	207.4778	-1.612418	0.1543216	-10.44843	1.489781E-25	3.610399E-23
AT4G30290	285.0462	-3.236327	0.2995461	-10.8041	3.291619E-27	9.541176E-25
AT4G30600	281.8844	0.6297033	0.114213	5.513414	0.00000003519398	0.0000007918913
AT4G30620	98.44028	-0.6468727	0.1594907	-4.055864	0.00004994934	0.0005823353
AT4G30800	36.24447	-1.39107	0.3149364	-4.416987	0.00001000863	0.0001371248
AT4G30850	9.616556	-1.710051	0.6241523	-2.739797	0.006147712	0.03399986
AT4G30960	996.5478	-0.6859166	0.07760114	-8.839001	9.657823E-19	1.151384E-16
AT4G31270	29.14354	1.107269	0.2555175	4.333437	0.00001467996	0.0001917083
AT4G31330	7.544732	-1.627368	0.571526	-2.847408	0.004407676	0.02589773
AT4G31340	76.31262	-0.7065131	0.1766568	-3.999354	0.00006351571	0.0007162111
AT4G31420	142.5985	0.6453493	0.1278418	5.048031	0.000000446387	0.000008077037
AT4G31590	174.0303	1.018085	0.1259961	8.080287	6.46145E-16	5.135463E-14
AT4G31800	92.5243	-0.7199013	0.1712834	-4.202982	0.0000263421	0.0003255981
AT4G31830	710.0842	1.176689	0.1055716	11.14589	7.498771E-29	2.917219E-26
AT4G31840	12.82617	-1.250699	0.4301942	-2.90729	0.003645753	0.02221565
AT4G31860	38.44726	1.699365	0.2413647	7.04065	0.000000000001913449	0.00000000008571671
AT4G32150	20.9707	0.9447262	0.2933103	3.22091	0.001277841	0.009360917
AT4G32160	41.55361	0.6559897	0.2087411	3.1426	0.001674544	0.01179361
AT4G32200	6.505875	-1.793775	0.6700053	-2.677254	0.007422826	0.03930216
AT4G32290	82.35738	1.097701	0.1751657	6.266639	0.0000000003689232	0.00000001138579
AT4G32400	87.10619	-0.9287796	0.1999072	-4.646055	0.000003383433	0.00005124722
AT4G32770	57.06826	1.56119	0.2335728	6.683955	0.00000000002325788	0.0000000008930422
AT4G32940	89.62382	0.7555739	0.156025	4.842646	0.000001281214	0.00002116221
AT4G32960	46.70793	0.8672107	0.2104306	4.121125	0.00003770276	0.00045277
AT4G33010	97.87872	0.854316	0.1429457	5.976507	0.000000002279725	0.00000006240958
AT4G33565	20.89999	1.053485	0.30658	3.436248	0.0005898318	0.004905221
AT4G33630	38.57227	0.6496757	0.2070634	3.13757	0.001703548	0.01197506
AT4G33670	125.8842	0.6384916	0.144118	4.430338	0.000009408543	0.0001296239
AT4G33700	138.1521	0.7455997	0.1252437	5.953192	0.000000002629626	0.00000007119736
AT4G33910	37.49437	0.7378984	0.2248818	3.281272	0.0010334	0.00785437
AT4G33920	50.0846	0.6994781	0.1950484	3.586177	0.0003355612	0.003032152
AT4G33940	26.77562	0.9522214	0.2864261	3.324493	0.0008857961	0.006899222
AT4G34250	24.92832	-1.113395	0.3259288	-3.416069	0.0006353207	0.005231848
AT4G34260	38.70546	-0.7711038	0.2573384	-2.996459	0.00273135	0.0177167
AT4G34360	10.96985	-1.497937	0.5400177	-2.773866	0.005539452	0.03112494
AT4G34480	29.72702	2.212438	0.3013283	7.342284	0.0000000000002099786	0.00000000001111906
AT4G34555	202.8222	-0.6696294	0.1341731	-4.990787	0.0000006013393	0.00001063884
AT4G34570	15.043	-1.624448	0.4282801	-3.792957	0.0001488641	0.001491972
AT4G34890	50.73634	0.597612	0.1798119	3.32354	0.0008888282	0.006915551
AT4G34910	145.0211	-0.5979724	0.1365418	-4.379409	0.00001190015	0.000159637
AT4G35360	63.67595	-0.6007712	0.1823828	-3.294013	0.0009876798	0.007573065
AT4G35460	32.23178	-1.027812	0.2837764	-3.621907	0.0002924389	0.002690183
AT4G35480	13.49021	1.414959	0.3707143	3.816846	0.0001351684	0.001378066
AT4G35560	8.279673	1.122011	0.4357056	2.575159	0.01001939	0.04982059
AT4G35730	6.293625	3.416041	0.9259826	3.689098	0.0002250503	0.002139497
AT4G35750	387.949	0.6219326	0.1509316	4.120626	0.00003778437	0.0004533817
AT4G35780	51.30959	0.7375372	0.1801057	4.095024	0.00004221256	0.0004989962
AT4G35790	135.6179	0.8462177	0.1256327	6.735648	0.00000000001632007	0.0000000006399459
AT4G36210	183.4054	0.8120678	0.1131849	7.174701	0.0000000000007246554	0.00000000003523875
AT4G36220	78.68426	1.077097	0.18368	5.863988	0.000000004518796	0.0000001165818
AT4G36360	106.89	1.40318	0.1765777	7.946527	1.918134E-15	0.0000000000001383209
AT4G36380	59.70817	0.5963499	0.186483	3.197878	0.001384428	0.01001762
AT4G36420	132.0023	-0.7543887	0.1605798	-4.697905	0.000002628441	0.00004094441
AT4G36530	31.61768	1.024486	0.2609295	3.926294	0.00008626466	0.0009376841
AT4G36670	53.87747	1.204024	0.1861067	6.469538	0.00000000009830326	0.0000000032804
AT4G36700	206.3198	0.9973072	0.236398	4.218763	0.00002456464	0.0003064465
AT4G36730	59.33483	0.8991128	0.18619	4.829008	0.000001372151	0.00002251333
AT4G36810	68.07688	-1.181057	0.2050403	-5.760123	0.000000008405285	0.0000002070922
AT4G36860	83.09918	-0.6838536	0.1771964	-3.859298	0.0001137133	0.001184654
AT4G36880	49.98349	-1.790003	0.4155009	-4.308062	0.00001646915	0.0002120762
AT4G36990	17.50612	-1.334392	0.3531673	-3.778356	0.0001578668	0.001575162
AT4G37180	43.79398	0.6177808	0.2071794	2.981864	0.00286499	0.01841054
AT4G37430	69.1596	-0.7629592	0.228611	-3.337368	0.000845759	0.006639859
AT4G37740	45.70101	-0.7180137	0.2355132	-3.04872	0.002298188	0.01530366
AT4G37760	10.7994	1.096052	0.3914558	2.799938	0.005111245	0.02926632
AT4G37790	12.07289	1.122979	0.3608439	3.11209	0.001857681	0.01285077
AT4G37820	32.81711	-0.7671817	0.2728803	-2.811422	0.004932311	0.02842665
AT4G37910	459.7802	-0.801643	0.09109555	-8.800024	1.367872E-18	1.592224E-16
AT4G38810	443.6537	0.9463423	0.1305866	7.246855	0.0000000000004265614	0.00000000002197163
AT4G38890	123.7183	-0.8879017	0.1569085	-5.658722	0.00000001525039	0.0000003612925
AT4G38930	35.80246	-0.7254647	0.2502287	-2.899207	0.00374108	0.02265644
AT4G38970	46.20687	0.7325375	0.2417607	3.030011	0.00244545	0.01609577
AT4G39090	326.0466	-1.163213	0.130766	-8.895378	5.82206E-19	7.172292E-17
AT4G39130	137.6942	1.229444	0.2349091	5.233701	0.000000166149	0.000003288061
AT4G39230	42.29695	0.6226491	0.2245379	2.773025	0.005553786	0.03117079
AT4G39364	21.41329	-0.9328885	0.3143352	-2.967815	0.002999253	0.0190537
AT4G39390	28.50214	-1.024864	0.2867922	-3.573542	0.0003521854	0.003170741
AT4G39500	50.73218	-0.6267518	0.2156508	-2.906328	0.003656982	0.02225655
AT4G39510	32.1248	-2.334698	0.4222118	-5.529684	0.00000003208085	0.0000007262651
AT4G39800	267.6787	0.9256102	0.125555	7.372148	0.0000000000001679004	0.000000000009091839
AT4G39890	65.92019	1.020532	0.1955875	5.217777	0.0000001810833	0.000003555052
AT4G39920	7.266159	-2.245862	0.759465	-2.957163	0.003104839	0.01964007
AT4G39960	121.8125	-0.6944828	0.1578687	-4.399116	0.00001086927	0.0001474132
AT5G01040	16.57371	-1.958225	0.5881242	-3.329612	0.0008696712	0.006791521
AT5G01210	127.7369	0.9717226	0.1570964	6.185519	0.0000000006189866	0.00000001859853
AT5G01290	68.98691	-0.5925315	0.1928568	-3.072391	0.002123517	0.01431461
AT5G01300	2158.437	1.048569	0.08576978	12.22539	2.274975E-34	1.868386E-31
AT5G01500	55.95068	0.6608277	0.2129137	3.103735	0.001910943	0.01316378
AT5G01520	110.1566	0.9456236	0.1606254	5.887137	0.000000003929421	0.000000103177
AT5G01600	92.82572	0.6236513	0.1760489	3.54249	0.0003963687	0.003494048
AT5G01670	770.4558	1.245698	0.1217948	10.22784	1.488069E-24	3.188133E-22
AT5G01750	29.97122	0.7914261	0.2447566	3.233523	0.001222734	0.009028807
AT5G01775	155.8622	-1.603239	0.1745655	-9.184171	4.147081E-20	5.624432E-18
AT5G01950	51.29013	-0.9194757	0.2035674	-4.516813	0.000006277723	0.00008989302
AT5G02020	554.9687	0.7759326	0.111142	6.981453	0.000000000002921434	0.0000000001273969
AT5G02200	7.17076	1.815212	0.6937284	2.616603	0.008880949	0.04526975
AT5G02260	112.6981	-1.767151	0.22471	-7.864143	3.716323E-15	0.0000000000002603716
AT5G02560	12.75631	1.138536	0.3652927	3.116777	0.001828401	0.01270786
AT5G02675	15.31864	-1.028476	0.3838752	-2.679194	0.007379967	0.03914533
AT5G02750	86.7323	1.430726	0.1758332	8.136836	4.05743E-16	3.294869E-14
AT5G02800	54.50396	0.6517686	0.18595	3.505073	0.0004564814	0.003918795
AT5G02840	86.06662	0.6314602	0.163366	3.86531	0.0001109481	0.001163224
AT5G03180	37.69535	0.5947494	0.2198547	2.705193	0.006826477	0.03693844
AT5G03210	31.00597	2.016877	0.2928591	6.886852	0.000000000005704044	0.0000000002382002
AT5G03350	26.80551	-2.757176	0.3713483	-7.42477	0.0000000000001129763	0.000000000006302372
AT5G03570	30.70168	-0.7688653	0.2754337	-2.791471	0.005246903	0.02987865
AT5G03795	123.2622	0.7983431	0.1488473	5.363504	0.00000008162291	0.000001718848
AT5G03830	6.155378	-2.515784	0.8541719	-2.94529	0.003226518	0.02019374
AT5G04000	128.1807	0.8703775	0.1468524	5.926886	0.000000003087331	0.00000008223426
AT5G04170	93.08175	0.7224534	0.1465173	4.93084	0.0000008187692	0.00001407426
AT5G04310	27.35639	-1.193445	0.3325845	-3.588396	0.0003327186	0.003013835
AT5G04420	9.774739	-1.522785	0.5485549	-2.775995	0.005503314	0.03099573
AT5G04500	36.77795	1.315313	0.2473472	5.31768	0.0000001050985	0.000002163888
AT5G04880	12.15068	1.3419	0.4142009	3.239733	0.001196418	0.008847744
AT5G05220	68.69939	1.289753	0.1856848	6.945925	0.000000000003759875	0.0000000001597191
AT5G05230	57.31453	0.8376123	0.1816809	4.610349	0.000004019927	0.0000596054
AT5G05320	163.8316	1.125451	0.1329015	8.468314	2.489696E-17	2.396258E-15
AT5G05440	121.2162	-0.646205	0.1457001	-4.435171	0.000009199919	0.0001269864
AT5G05965	9.552257	1.590428	0.529145	3.005656	0.002650082	0.01726583
AT5G06000	31.25487	-1.152976	0.3088732	-3.732844	0.0001893299	0.001834118
AT5G06350	76.14611	-0.5952878	0.1733999	-3.433035	0.0005968649	0.004951433
AT5G06370	217.3432	1.066429	0.1148356	9.286566	1.593467E-20	2.3323E-18
AT5G06610	10.46496	-1.725543	0.5421381	-3.182847	0.001458344	0.01049596
AT5G06760	3918.434	1.135195	0.1059271	10.71676	8.492768E-27	2.368841E-24
AT5G07000	23.02783	1.059218	0.309275	3.424841	0.0006151585	0.005088913
AT5G07020	103.8771	1.010681	0.1548867	6.525291	0.00000000006786966	0.000000002355205
AT5G07105	166.7008	-0.8060241	0.1332456	-6.049162	0.000000001456011	0.00000004131326
AT5G07125	26.18083	-2.194454	0.375573	-5.842949	0.000000005128478	0.000000131622
AT5G07190	173.6129	1.264489	0.1745468	7.244413	0.0000000000004343146	0.00000000002221617
AT5G07220	87.35148	0.6920487	0.1757422	3.937863	0.00008221057	0.0009042551
AT5G07330	900.8124	0.8953467	0.1216315	7.361139	0.000000000000182348	0.000000000009802365
AT5G07360	181.1249	0.8252886	0.124972	6.603791	0.00000000004007754	0.000000001481166
AT5G07460	51.12553	-1.539624	0.2414512	-6.376545	0.0000000001811273	0.000000005808252
AT5G07480	574.367	-0.9800905	0.1530805	-6.402451	0.0000000001529026	0.000000004956928
AT5G07500	38.09494	1.238637	0.2482002	4.990475	0.0000006023092	0.00001063884
AT5G07725	11.50435	-1.580024	0.4428837	-3.567581	0.0003602917	0.003218243
AT5G07735	89.47892	-1.878986	0.2095112	-8.968427	3.007788E-19	3.866446E-17
AT5G07830	97.17782	0.6741465	0.1411594	4.775781	0.000001790109	0.00002882699
AT5G07920	39.14382	0.8864144	0.2442674	3.62887	0.000284665	0.002628484
AT5G07990	35.74037	2.091919	0.3113969	6.717852	0.00000000001844224	0.0000000007155684
AT5G08180	715.6501	-0.800238	0.07878449	-10.1573	3.074617E-24	6.493152E-22
AT5G08330	17.98542	-1.014258	0.3623528	-2.799089	0.005124704	0.02932966
AT5G08430	70.46743	0.737614	0.1700103	4.338643	0.00001433649	0.0001878868
AT5G08515	24.82885	-1.312299	0.3421697	-3.835229	0.0001254476	0.001292329
AT5G08525	21.67531	-1.223736	0.3128471	-3.911611	0.00009168232	0.0009884007
AT5G08850	14.45904	-1.984858	0.4559459	-4.353274	0.00001341192	0.0001767098
AT5G08860	33.56536	-1.672741	0.293474	-5.699792	0.0000000119954	0.0000002892789
AT5G09125	8.571773	-1.795361	0.6157287	-2.915831	0.00354743	0.02179401
AT5G09640	51.79956	1.439693	0.2120899	6.788128	0.00000000001135977	0.0000000004563354
AT5G09800	24.06488	0.8467382	0.3042277	2.783239	0.00538192	0.03043647
AT5G10110	24.10812	0.8499154	0.3028887	2.806032	0.005015576	0.02879427
AT5G10120	173.6615	-1.223823	0.1446215	-8.462248	2.622719E-17	2.485363E-15
AT5G10190	8.821755	1.263513	0.469015	2.693971	0.007060627	0.03790024
AT5G10520	16.47204	1.190235	0.3552935	3.350006	0.0008080992	0.006415752
AT5G10650	40.91743	0.645648	0.2254232	2.86416	0.004181171	0.02483337
AT5G10730	44.16824	0.9998853	0.2165004	4.6184	0.000003867109	0.00005757047
AT5G10740	38.4297	0.9822067	0.2248624	4.368034	0.00001253699	0.000167139
AT5G10750	13.49276	-1.023521	0.3928131	-2.605619	0.009170849	0.04639543
AT5G10940	42.29117	0.6197902	0.2006162	3.089433	0.002005391	0.01370102
AT5G11030	34.07284	-0.7206098	0.2493607	-2.889829	0.003854517	0.02321032
AT5G11240	193.4534	-0.6167511	0.1414669	-4.359684	0.00001302501	0.0001722261
AT5G11330	22.34246	-1.543464	0.3335081	-4.627965	0.000003692758	0.00005553412
AT5G11420	1151.049	-0.8567876	0.1054965	-8.121477	4.605444E-16	3.700124E-14
AT5G11600	79.27273	0.8324973	0.1698741	4.900672	0.0000009550962	0.00001617594
AT5G11740	178.8693	-0.8806855	0.1678891	-5.24564	0.0000001557411	0.000003115453
AT5G11750	59.80713	-0.7590583	0.2244835	-3.381355	0.0007212935	0.005852295
AT5G11970	28.32787	1.552807	0.2432593	6.383339	0.0000000001732674	0.000000005571745
AT5G12030	242.3794	0.6214296	0.2125923	2.923104	0.003465607	0.02143601
AT5G12220	75.78604	-0.6918004	0.1840718	-3.758318	0.0001710596	0.001688101
AT5G12390	54.87105	0.679954	0.187285	3.630585	0.0002827796	0.002612707
AT5G12840	82.54941	0.6773372	0.1526121	4.438293	0.000009067496	0.0001253927
AT5G12860	139.7289	-0.859942	0.1343823	-6.399219	0.0000000001561739	0.000000005051901
AT5G12980	35.23153	0.6060488	0.2318419	2.614061	0.008947307	0.04556254
AT5G13100	10.65779	-2.438015	0.8063646	-3.023464	0.002498984	0.01641018
AT5G13140	3.98492	2.455956	0.7427505	3.30657	0.0009444581	0.007290822
AT5G13310	76.3607	0.6044268	0.1729912	3.493974	0.0004758865	0.004052437
AT5G13490	59.46049	-0.8475383	0.2175882	-3.895148	0.00009813872	0.001048255
AT5G13610	25.61895	-0.989574	0.3330105	-2.9716	0.002962523	0.01886901
AT5G13800	166.2036	1.001751	0.1309477	7.650004	2.009738E-14	0.000000000001222632
AT5G14050	268.3254	-0.7129692	0.1032065	-6.908178	0.000000000004909161	0.000000000207943
AT5G14600	59.40902	-0.6592876	0.1977464	-3.334005	0.0008560503	0.006702856
AT5G14760	13.16582	-1.297156	0.4642711	-2.793962	0.005206665	0.02969527
AT5G14800	506.7519	-0.6795144	0.1060005	-6.410483	0.0000000001450593	0.000000004712994
AT5G15025	11.85542	-1.284955	0.4855206	-2.646551	0.008131726	0.04232792
AT5G15260	70.45006	0.7771131	0.1870103	4.155456	0.00003246397	0.0003949916
AT5G15350	17.4965	-1.210988	0.3984023	-3.03961	0.002368846	0.0156683
AT5G15640	21.58177	-1.049894	0.3606368	-2.911222	0.00360018	0.02201963
AT5G15750	383.4534	-0.6001373	0.09233642	-6.499465	0.00000000008060602	0.000000002726771
AT5G15780	3470.642	0.9361051	0.1140761	8.205967	2.287416E-16	1.899712E-14
AT5G15860	36.88235	-1.321888	0.3019936	-4.377205	0.00001202111	0.0001609674
AT5G15950	72.45001	-0.5978255	0.2071565	-2.885864	0.003903409	0.02345695
AT5G16110	183.8844	0.7688911	0.1276792	6.022056	0.00000000172215	0.00000004798835
AT5G16370	65.55873	0.7641729	0.1732634	4.41047	0.00001031464	0.0001407953
AT5G16380	207.9995	0.735596	0.1300804	5.654932	0.00000001559077	0.0000003687653
AT5G16460	147.5431	0.9866996	0.1375677	7.172468	0.0000000000007365785	0.00000000003547819
AT5G16550	94.18492	0.9847669	0.1512455	6.511051	0.00000000007462688	0.000000002547827
AT5G16840	285.0846	0.6123114	0.09575607	6.394492	0.000000000161082	0.000000005199292
AT5G16930	94.55358	-0.5902652	0.1792532	-3.292912	0.0009915535	0.00759619
AT5G16970	654.6839	0.6904537	0.109173	6.324397	0.0000000002542229	0.000000007996121
AT5G17190	616.8953	0.8371289	0.1241678	6.741914	0.00000000001563135	0.0000000006162088
AT5G17310	117.3101	1.344873	0.1613909	8.333018	7.880733E-17	7.018125E-15
AT5G17400	55.11752	0.6783315	0.2065937	3.283409	0.001025598	0.007805685
AT5G17850	44.17781	0.6073392	0.234117	2.594169	0.009481976	0.04769379
AT5G18120	48.38658	0.6490166	0.2133238	3.042402	0.002346985	0.01555153
AT5G18130	114.8716	0.7899976	0.1667409	4.737877	0.00000215969	0.00003400075
AT5G18310	73.42161	0.6243688	0.1721005	3.627931	0.0002857019	0.002636411
AT5G18450	65.62966	0.9700751	0.1734828	5.591764	0.0000000224774	0.0000005191929
AT5G18590	85.68955	-0.9950078	0.1778709	-5.593989	0.00000002219115	0.000000513383
AT5G18650	98.62432	-1.053765	0.1749886	-6.021908	0.000000001723724	0.00000004798835
AT5G18670	32.80962	0.6834547	0.2307365	2.962057	0.003055915	0.01936931
AT5G18680	23.56004	0.8336485	0.267702	3.114092	0.001845121	0.01278183
AT5G18770	47.45642	-1.017081	0.2404989	-4.229049	0.00002346813	0.0002932624
AT5G19120	67.41687	0.8603162	0.1914049	4.494746	0.000006965315	0.00009872315
AT5G19140	398.7529	0.9016307	0.1167096	7.725418	1.114871E-14	0.000000000000710394
AT5G19290	53.80056	-0.6749673	0.2088275	-3.232176	0.001228512	0.009062424
AT5G19300	76.92248	-0.6307855	0.1865648	-3.381054	0.0007220832	0.005853873
AT5G19490	16.53871	-1.236574	0.4401316	-2.809555	0.004961005	0.02857437
AT5G19760	385.9978	-1.135856	0.1049519	-10.82263	2.689335E-27	8.103608E-25
AT5G19860	201.3125	0.7009882	0.1295513	5.410894	0.00000006271103	0.000001347467
AT5G20020	417.7679	-0.6111168	0.09250379	-6.606397	0.00000000003937851	0.000000001459576
AT5G20110	49.55004	-0.8473674	0.2043235	-4.147185	0.00003365876	0.0004088558
AT5G20150	36.61317	-0.8102652	0.2750195	-2.94621	0.003216944	0.02014234
AT5G20250	96.89624	-2.438315	0.2930501	-8.320469	8.761598E-17	7.75585E-15
AT5G20270	6.182728	-2.288632	0.8298741	-2.757807	0.005819062	0.03252295
AT5G20280	160.8471	0.693697	0.1277976	5.428089	0.00000005696064	0.000001231066
AT5G20400	26.79043	-1.207355	0.3044635	-3.965516	0.00007323726	0.000818961
AT5G20480	5.71222	-1.861175	0.7209523	-2.581551	0.009835737	0.04913828
AT5G20540	22.51868	-1.491571	0.3680511	-4.05262	0.00005064726	0.0005886151
AT5G21990	88.58515	0.6330534	0.1556488	4.06719	0.00004758348	0.000558275
AT5G22290	226.5577	0.7651503	0.10164	7.528044	5.150609E-14	0.00000000000298594
AT5G22460	53.45201	1.251344	0.193775	6.457718	0.0000000001062934	0.000000003523175
AT5G22470	2187.119	0.7855766	0.08929249	8.79779	1.395364E-18	1.611537E-16
AT5G22545	29.61033	1.101168	0.2391453	4.604597	0.000004132662	0.00006097121
AT5G22740	73.14737	-0.6147094	0.164912	-3.7275	0.0001933887	0.001869762
AT5G22880	74.81132	0.6189581	0.1690062	3.662339	0.0002499224	0.002348762
AT5G23050	33.62186	1.167887	0.24098	4.846406	0.000001257179	0.00002078846
AT5G23200	16.43572	-1.324693	0.4059545	-3.263157	0.001101786	0.008267869
AT5G23340	47.18191	0.5941339	0.1881752	3.157344	0.001592137	0.01131565
AT5G23460	54.1705	0.716289	0.2030439	3.527754	0.000419102	0.003663858
AT5G23760	19.20883	-1.197892	0.3370943	-3.553581	0.0003800235	0.003372082
AT5G23890	45.58405	0.6847466	0.2250351	3.042843	0.002343542	0.01554889
AT5G24130	407.7404	0.8300119	0.1098887	7.553208	4.246673E-14	0.000000000002481366
AT5G24160	19.27507	-1.436042	0.3481143	-4.125203	0.00003704079	0.0004459071
AT5G24240	8.327881	1.667386	0.5702189	2.924116	0.003454362	0.0213754
AT5G24460	77.08123	0.6306034	0.1601799	3.936845	0.00008255987	0.0009066343
AT5G24650	161.459	-0.5864289	0.1396105	-4.200465	0.00002663677	0.0003289653
AT5G24840	238.8489	-0.6132501	0.1166243	-5.25834	0.0000001453614	0.00000293162
AT5G24910	238.6683	-0.6562706	0.1131856	-5.798181	0.000000006703796	0.0000001688283
AT5G24930	116.8383	1.179128	0.1666348	7.076124	0.00000000000148242	0.00000000006784711
AT5G24950	7.880377	1.600682	0.5404117	2.961968	0.003056795	0.01936931
AT5G24970	86.14145	0.7717774	0.1542322	5.003995	0.0000005615428	0.000009977509
AT5G24990	33.22707	-1.563301	0.3177949	-4.919214	0.000000868924	0.0000148158
AT5G25170	34.09344	-0.6887915	0.2595913	-2.653369	0.007969267	0.04170254
AT5G25190	125.8016	-1.538192	0.1731777	-8.882161	6.557361E-19	8.011361E-17
AT5G25270	59.28627	0.5922524	0.1733172	3.41716	0.0006327817	0.005214276
AT5G26000	78.4547	0.6652262	0.171405	3.881021	0.000104019	0.001102303
AT5G26040	45.90908	1.2007	0.2115985	5.674423	0.00000001391572	0.000000331731
AT5G26200	9.60406	-2.050048	0.610031	-3.360563	0.0007778368	0.006212626
AT5G26340	93.54491	1.515344	0.1647189	9.199578	3.593577E-20	5.059414E-18
AT5G26749	4.396081	-2.9105	1.105826	-2.631969	0.008489171	0.04374187
AT5G26860	148.5389	-0.6544886	0.1480295	-4.421338	0.000009809163	0.0001346415
AT5G27030	37.87084	0.7369881	0.2293623	3.213205	0.001312627	0.009573044
AT5G27120	2145.288	-0.6406068	0.1195754	-5.357346	0.00000008445338	0.000001775924
AT5G27670	78.15951	0.740309	0.1707639	4.335277	0.00001455764	0.0001904475
AT5G27730	87.44157	0.9240436	0.1690206	5.467046	0.00000004575971	0.000001008146
AT5G30500	5.799259	1.742552	0.5970826	2.918443	0.003517843	0.02166845
AT5G33290	35.02436	0.7618389	0.2398893	3.175794	0.001494269	0.0107284
AT5G35375	10.75112	1.217883	0.3986271	3.055193	0.002249159	0.01502281
AT5G35732	9.046876	-1.943404	0.5888675	-3.300239	0.0009660256	0.00742212
AT5G36100	63.25799	1.225779	0.1886799	6.496602	0.00000000008215418	0.000000002766481
AT5G37260	34.44186	0.607142	0.2308125	2.630456	0.008527052	0.04386184
AT5G37710	16.31089	0.8944182	0.3462815	2.582922	0.009796748	0.04897712
AT5G38150	15.28279	-2.527991	0.594065	-4.255411	0.00002086651	0.0002636493
AT5G38730	15.7003	-1.051522	0.3981274	-2.641168	0.008262068	0.04287053
AT5G38890	140.7211	-0.6016572	0.1420257	-4.236257	0.00002272762	0.0002856993
AT5G39050	160.2197	-0.6868205	0.1342217	-5.117062	0.0000003103313	0.000005821863
AT5G39080	5.286574	-2.559722	0.949879	-2.694787	0.007043363	0.0378488
AT5G39100	3.796266	-4.414856	1.172794	-3.764391	0.0001669553	0.001653115
AT5G39520	6.313735	1.443436	0.4875137	2.960812	0.003068294	0.01943384
AT5G39530	13.91674	1.722029	0.3906474	4.408141	0.00001042617	0.0001417941
AT5G39720	66.81696	1.687392	0.1808461	9.330542	1.05331E-20	1.557108E-18
AT5G39730	77.25219	0.868188	0.161308	5.382175	0.00000007359127	0.000001569841
AT5G39990	50.74704	-0.6108424	0.2223121	-2.74768	0.006001851	0.0333554
AT5G40200	106.1146	-0.6338533	0.1547893	-4.094943	0.00004222717	0.0004989962
AT5G40382	9.867501	1.616905	0.4173704	3.874028	0.000107051	0.001127965
AT5G40420	5222.233	1.439888	0.1873637	7.684987	1.530129E-14	0.0000000000009424957
AT5G40490	54.69405	-0.5912171	0.2063208	-2.865524	0.004163201	0.02476644
AT5G40530	82.38277	-0.9413386	0.1749528	-5.38053	0.00000007426685	0.00000158197
AT5G40840	18.04606	0.8367116	0.3237217	2.584664	0.009747401	0.04881295
AT5G41020	159.0533	-0.8297691	0.1666328	-4.979627	0.0000006370692	0.00001119833
AT5G41060	8.746478	-1.851781	0.7039797	-2.630446	0.008527289	0.04386184
AT5G41700	129.3823	0.6837014	0.1246368	5.485552	0.0000000412181	0.000000913534
AT5G41860	5.950335	1.454177	0.5424801	2.68061	0.00734882	0.03905018
AT5G42060	129.8118	-0.7268861	0.1332899	-5.453422	0.00000004940966	0.000001082108
AT5G42290	295.685	0.7211084	0.1144101	6.302839	0.0000000002922428	0.00000000909521
AT5G42740	55.79558	0.6619162	0.1939368	3.413051	0.0006424001	0.005284697
AT5G42825	575.0882	0.6855465	0.1060426	6.464824	0.0000000001014166	0.000000003369083
AT5G42900	111.7763	1.075219	0.1813408	5.929274	0.000000003042772	0.00000008119368
AT5G43060	15.58861	-1.548259	0.4801773	-3.224348	0.001262597	0.009267609
AT5G43140	33.92769	-1.098355	0.2710973	-4.051515	0.00005088714	0.0005909384
AT5G43420	9.651672	-3.615627	0.8935258	-4.046472	0.00005199541	0.0006014461
AT5G43500	26.16471	-1.46454	0.2939224	-4.982743	0.000000626893	0.00001103257
AT5G43600	97.54901	0.6147738	0.1579975	3.891034	0.00009981799	0.001065422
AT5G43710	25.75298	-0.8405116	0.2863673	-2.935082	0.003334592	0.02076927
AT5G43745	25.32397	-1.096183	0.3567258	-3.072902	0.002119884	0.0143097
AT5G43770	329.0391	1.403365	0.145581	9.639753	5.431869E-22	9.229808E-20
AT5G43850	87.06904	0.6690365	0.1664477	4.019501	0.00005832161	0.0006657671
AT5G44080	52.27867	0.8387781	0.2171638	3.862421	0.0001122687	0.00117374
AT5G44120	39855.85	0.9023429	0.1689908	5.339597	0.0000000931533	0.000001942292
AT5G44190	31.47335	-0.7899297	0.2733204	-2.890124	0.003850902	0.02320746
AT5G44260	458.7856	0.7444077	0.1190761	6.251531	0.0000000004064482	0.00000001244001
AT5G44286	8.354498	-2.628196	0.7365436	-3.568283	0.0003593278	0.003213727
AT5G44310	5286.665	0.8225988	0.1297585	6.339459	0.0000000002305735	0.000000007298862
AT5G44360	31.78212	1.752349	0.3087361	5.675881	0.00000001379763	0.0000003295159
AT5G44410	9.927219	1.552857	0.4116753	3.772043	0.0001619165	0.00161186
AT5G44563	14.71516	-1.444681	0.4590299	-3.147248	0.001648149	0.01164145
AT5G44670	64.79969	1.038023	0.1711283	6.065757	0.000000001313337	0.00000003784612
AT5G45095	38.8403	-1.539239	0.269237	-5.71704	0.00000001083955	0.0000002626904
AT5G45130	188.7896	0.6584868	0.1140732	5.772492	0.000000007810782	0.0000001940618
AT5G45280	33.06567	-0.7689083	0.2536764	-3.03106	0.002436968	0.01604708
AT5G45310	460.7791	1.225642	0.09822574	12.47781	9.866905E-36	1.122019E-32
AT5G45650	22.61911	-1.431196	0.4534111	-3.156508	0.001596704	0.01133455
AT5G45660	52.38192	0.7028193	0.2040999	3.443507	0.0005742224	0.004791957
AT5G45690	2839.789	1.497387	0.1370947	10.92228	9.020047E-28	2.963186E-25
AT5G45830	280.613	-2.931823	0.1887017	-15.53681	1.954707E-54	7.224107E-51
AT5G46330	8.011613	-1.449581	0.5591537	-2.592455	0.009529373	0.04788332
AT5G47120	396.0138	0.77696	0.1260227	6.165236	0.0000000007037792	0.00000002097574
AT5G47370	102.8653	-1.021211	0.1729411	-5.904964	0.000000003527242	0.0000000929469
AT5G47630	47.76577	-0.6520495	0.2447071	-2.664612	0.007707723	0.04056364
AT5G47810	434.9245	0.7887737	0.09500569	8.302384	1.020432E-16	8.873553E-15
AT5G47900	6.511345	-2.793111	0.9188102	-3.039922	0.002366395	0.01566611
AT5G47960	11.77252	-1.206298	0.4537282	-2.658636	0.007845773	0.0411729
AT5G48412	501.5979	0.8410659	0.08917175	9.431977	4.024315E-21	6.328878E-19
AT5G48480	40.24178	0.8624876	0.2293427	3.760694	0.0001694426	0.001674378
AT5G48850	68.95686	1.170273	0.2084986	5.612859	0.00000001990107	0.000000464034
AT5G48930	127.9512	0.6536194	0.13661	4.784564	0.000001713592	0.00002765505
AT5G49560	77.55185	-0.597395	0.2165371	-2.758857	0.005800382	0.03243081
AT5G49890	11.73995	-1.477563	0.4573314	-3.230835	0.001234291	0.00910051
AT5G49950	31.54534	-1.072432	0.2825712	-3.795263	0.0001474869	0.001482188
AT5G49980	57.74383	-0.637952	0.1930445	-3.30469	0.0009508156	0.00732675
AT5G49990	467.926	0.7073796	0.1009713	7.005749	0.000000000002456688	0.0000000001090607
AT5G50170	90.02866	1.467251	0.1596004	9.193278	3.810494E-20	5.308658E-18
AT5G50200	39.34161	-2.035884	0.3089109	-6.590523	0.00000000004382812	0.000000001601717
AT5G50240	92.13497	1.34716	0.169263	7.958978	1.734655E-15	0.0000000000001269475
AT5G50840	42.21328	-0.6050696	0.2349278	-2.575556	0.01000792	0.04978029
AT5G51070	79.83417	0.8063997	0.1626283	4.958544	0.000000710233	0.00001239596
AT5G51174	50.28856	-1.778105	0.2747541	-6.471623	0.00000000009695557	0.000000003242747
AT5G51190	8.530977	-1.914231	0.5877503	-3.256877	0.001126451	0.008401777
AT5G51210	245.9823	1.169526	0.1293273	9.043151	1.522194E-19	2.00916E-17
AT5G51220	103.6163	-0.6544795	0.1652163	-3.961348	0.00007452768	0.0008321319
AT5G51540	31.68363	-0.7458592	0.281606	-2.648591	0.008082807	0.04214749
AT5G51550	215.9681	-1.144173	0.1761174	-6.496652	0.00000000008212695	0.000000002766481
AT5G51740	74.88393	0.8726846	0.1692155	5.157239	0.0000002506185	0.000004799084
AT5G51760	72.75839	1.181102	0.1673558	7.057431	0.000000000001696084	0.00000000007714832
AT5G51810	734.3714	-1.145455	0.1372932	-8.343134	7.234698E-17	6.481851E-15
AT5G51830	286.0239	0.6098873	0.1236536	4.932226	0.0000008129792	0.00001400731
AT5G52070	103.0176	0.6261016	0.1431455	4.373883	0.00001220557	0.0001632895
AT5G52300	670.8064	1.526171	0.1396559	10.92808	8.462327E-28	2.84315E-25
AT5G52310	67.72501	1.014017	0.219304	4.623797	0.000003767791	0.00005637576
AT5G52420	708.5232	0.9804617	0.09784085	10.02099	1.232679E-23	2.462525E-21
AT5G52450	41.39412	0.728731	0.2213384	3.292384	0.0009934187	0.007605235
AT5G52570	56.84041	0.6214561	0.1760941	3.529113	0.0004169545	0.003649401
AT5G53045	28.22883	-0.9431437	0.3196006	-2.951007	0.003167398	0.01994193
AT5G53130	36.13917	0.6834855	0.236098	2.894922	0.003792523	0.02291167
AT5G53160	32.08648	-0.7829299	0.2552337	-3.067502	0.002158561	0.01449796
AT5G53290	41.13665	-2.109775	0.3180303	-6.633879	0.00000000003269781	0.000000001236245
AT5G53340	9.116877	-1.470338	0.5438667	-2.703489	0.006861568	0.03706049
AT5G53590	10.19463	1.226228	0.4465858	2.745784	0.006036657	0.03351093
AT5G53660	20.83029	1.164959	0.3365294	3.461685	0.000536805	0.004526862
AT5G53750	13.10289	-1.788983	0.4385435	-4.079375	0.00004515685	0.0005310689
AT5G53895	184.6533	1.340378	0.1378559	9.723037	2.404987E-22	4.283485E-20
AT5G53970	14.72037	1.332445	0.3958835	3.36575	0.0007633573	0.006126336
AT5G54070	47.52391	1.319596	0.2402471	5.492663	0.00000003959174	0.0000008801274
AT5G54080	72.18425	0.91727	0.1654492	5.54412	0.00000002954359	0.0000006739859
AT5G54530	15.20214	-1.033779	0.3720811	-2.778369	0.00546325	0.0308139
AT5G54640	278.0609	0.6605956	0.1100891	6.000555	0.000000001966447	0.00000005443817
AT5G54855	46.85369	0.6115249	0.1908665	3.20394	0.001355609	0.009852492
AT5G54910	74.37938	-0.616352	0.1833164	-3.362231	0.0007731553	0.006181479
AT5G54960	276.4999	1.051265	0.13032	8.066797	7.216624E-16	5.674647E-14
AT5G55050	42.37956	-0.7835827	0.2760966	-2.838074	0.004538662	0.0265093
AT5G55135	97.8029	1.24225	0.1721785	7.214898	0.0000000000005397456	0.00000000002713966
AT5G55240	505.1705	1.034169	0.1478378	6.995295	0.000000000002647018	0.0000000001168086
AT5G55470	90.11507	1.44876	0.1720876	8.418735	3.805703E-17	3.472821E-15
AT5G55510	53.21533	-0.6839791	0.2123915	-3.22037	0.001280251	0.009373926
AT5G55560	21.06159	0.9866543	0.3191963	3.091058	0.00199445	0.01364998
AT5G55620	6.040008	2.327438	0.6381421	3.647211	0.0002651027	0.002474124
AT5G55750	598.3108	1.369325	0.2017062	6.78871	0.00000000001131407	0.0000000004557381
AT5G55920	541.293	-0.6904899	0.1047788	-6.589977	0.00000000004398952	0.000000001601717
AT5G55930	16.66269	-2.815424	0.5775269	-4.874966	0.000001088271	0.000018199
AT5G55970	58.12438	0.8718338	0.1746151	4.99289	0.0000005948251	0.00001055618
AT5G56010	923.9702	-0.5926148	0.1109726	-5.340193	0.00000009284792	0.000001938659
AT5G56030	1183.711	-0.5960643	0.1095842	-5.439329	0.00000005348169	0.000001162676
AT5G56795	121.9528	-1.957823	0.1694049	-11.55706	6.799422E-31	3.242447E-28
AT5G56980	61.94485	-0.9003841	0.1953783	-4.608415	0.000004057504	0.00006004213
AT5G57040	27.02585	1.086751	0.2544314	4.271294	0.0000194342	0.0002470299
AT5G57050	21.80641	1.345546	0.2794017	4.815814	0.00000146601	0.00002386787
AT5G57260	73.02979	1.236614	0.1925147	6.423479	0.0000000001331949	0.000000004365899
AT5G57490	86.43891	-0.7504433	0.1732822	-4.330759	0.00001485964	0.0001937126
AT5G57550	873.7084	1.405659	0.1873534	7.502715	6.250913E-14	0.000000000003567847
AT5G57685	24.78976	-1.437742	0.3382217	-4.250886	0.00002129265	0.0002685745
AT5G57790	173.7579	0.9441379	0.1217333	7.755789	8.779589E-15	0.0000000000005742861
AT5G57900	53.89599	1.127793	0.2409567	4.680479	0.00000286205	0.0000441646
AT5G58070	992.2495	0.921443	0.09582876	9.615516	6.876343E-22	1.155147E-19
AT5G58160	100.8975	0.7955883	0.1706834	4.661193	0.000003143824	0.00004816078
AT5G58350	178.3535	0.637547	0.1574516	4.049163	0.00005140116	0.0005959712
AT5G58540	41.2878	0.8433935	0.2022386	4.170289	0.00003042141	0.000372593
AT5G58595	7.951888	-1.508164	0.5711017	-2.640797	0.00827112	0.04288101
AT5G58660	33.74076	0.9744669	0.2288592	4.257931	0.00002063273	0.0002613655
AT5G59170	2977.631	0.7801518	0.1877284	4.155748	0.00003242249	0.0003948119
AT5G59480	5.403928	1.580051	0.6076628	2.60021	0.00931666	0.04699672
AT5G59550	11.18963	1.070567	0.4061881	2.635644	0.00839777	0.04334645
AT5G59570	53.15961	1.098251	0.2015026	5.450308	0.00000005028258	0.000001099597
AT5G59690	119.9964	1.366404	0.1630359	8.380998	5.248095E-17	4.730645E-15
AT5G59790	72.67141	0.64763	0.1646255	3.933958	0.00008355823	0.0009141894
AT5G59800	6.737445	2.040316	0.5822066	3.504454	0.0004575447	0.003925643
AT5G59960	46.4696	0.6760127	0.2083407	3.244746	0.001175556	0.008706533
AT5G60030	196.5443	-1.017603	0.1320587	-7.705688	1.301399E-14	0.0000000000008221618
AT5G60170	36.32041	-0.7168689	0.2290631	-3.12957	0.001750625	0.01224774
AT5G60220	213.0026	1.463185	0.1673367	8.743959	2.250804E-18	2.501777E-16
AT5G60460	173.007	0.769781	0.1548545	4.970997	0.0000006660958	0.00001168078
AT5G60670	553.1398	-0.6692916	0.09733884	-6.875895	0.000000000006160193	0.0000000002536661
AT5G60760	225.7672	1.33499	0.1352217	9.872604	5.472513E-23	1.024053E-20
AT5G60960	262.5727	-0.6687629	0.1215983	-5.499773	0.00000003802815	0.0000008491995
AT5G61130	132.9663	-0.9051089	0.1647952	-5.492325	0.0000000396677	0.0000008804918
AT5G61310	161.976	-0.8071953	0.1306836	-6.176713	0.0000000006544992	0.00000001962568
AT5G61330	150.8113	-0.6080567	0.1554139	-3.912497	0.00009134653	0.0009871168
AT5G61370	34.97558	-0.9558247	0.25808	-3.703599	0.0002125622	0.002036492
AT5G61610	86.33243	0.8095955	0.1578573	5.128653	0.0000002918225	0.000005509595
AT5G61820	539.0117	0.8891578	0.1039225	8.555969	1.168825E-17	1.175424E-15
AT5G62130	11.61415	1.355239	0.4126791	3.284003	0.001023439	0.00779469
AT5G62480	12.33611	1.51314	0.4118914	3.673637	0.0002391223	0.002255868
AT5G62490	1511.406	1.257513	0.1127836	11.14979	7.177624E-29	2.867752E-26
AT5G62610	28.99523	1.020523	0.2800048	3.644663	0.0002677422	0.002490896
AT5G62800	85.47179	1.247944	0.1605094	7.774895	7.550972E-15	0.0000000000005005651
AT5G63010	38.70822	-0.741519	0.2492805	-2.974637	0.002933354	0.01873165
AT5G63130	24.40037	0.753636	0.274952	2.740974	0.006125742	0.03390372
AT5G63150	75.37814	-0.591132	0.1714396	-3.448049	0.0005646525	0.004721299
AT5G63190	307.2344	1.100702	0.1351266	8.145708	3.770691E-16	3.114085E-14
AT5G63220	75.70465	-0.612609	0.1816302	-3.372836	0.000743982	0.005993616
AT5G63350	338.1727	0.6754575	0.1116162	6.05161	0.000000001434057	0.00000004084715
AT5G63860	401.0856	0.8738065	0.08829483	9.896463	4.312596E-23	8.173476E-21
AT5G63970	41.43427	0.6139911	0.2380571	2.579175	0.009903648	0.04937795
AT5G64080	519.4751	0.6955563	0.09971876	6.97518	0.0000000000030548	0.0000000001324314
AT5G64180	19.88229	0.8231854	0.2955361	2.785397	0.005346217	0.03028089
AT5G64250	172.2827	0.8279877	0.1123026	7.372824	0.0000000000001670504	0.000000000009079065
AT5G64260	2709.05	1.173558	0.1031958	11.37215	5.754944E-30	2.578041E-27
AT5G64320	12.79224	-1.18201	0.450828	-2.621864	0.008745029	0.04473279
AT5G64360	33.2443	0.6665206	0.2275978	2.928502	0.003405996	0.02112613
AT5G64410	11.17516	-1.576363	0.4686866	-3.363362	0.0007699928	0.006169542
AT5G64430	71.3896	0.6727912	0.1757537	3.828035	0.0001291705	0.001324222
AT5G64510	4.114226	1.846141	0.7080239	2.607456	0.009121782	0.04621224
AT5G64850	31.57432	0.8840185	0.2558334	3.455446	0.0005493827	0.004619752
AT5G64930	43.02211	0.6204103	0.2178776	2.847518	0.004406161	0.02589773
AT5G65010	189.9694	-1.517706	0.1635182	-9.281571	1.669975E-20	2.420318E-18
AT5G65030	13.10421	-2.428401	0.5033733	-4.824256	0.000001405272	0.00002300568
AT5G65070	22.70208	0.7633878	0.2812571	2.714199	0.006643628	0.03616081
AT5G65140	99.70023	-1.080514	0.1870139	-5.777718	0.000000007572068	0.0000001887654
AT5G65165	535.8692	1.030146	0.1120652	9.19238	3.84243E-20	5.308658E-18
AT5G65207	87.12507	0.700839	0.1494488	4.689492	0.000002738836	0.00004248501
AT5G65280	34.51524	1.014359	0.2418312	4.194493	0.00002734826	0.0003371888
AT5G65310	60.35431	-1.004563	0.2567287	-3.912936	0.00009118068	0.0009860453
AT5G65470	97.49254	0.7812719	0.1437335	5.435559	0.00000005462502	0.000001185788
AT5G65480	284.6188	-0.7987791	0.1109429	-7.199911	0.0000000000006025184	0.00000000002988936
AT5G65510	41.43941	-0.9851707	0.2399289	-4.106095	0.00004024048	0.0004785598
AT5G65550	121.5066	0.8900012	0.1471015	6.050254	0.000000001446174	0.00000004111306
AT5G65590	13.33091	1.22557	0.3408594	3.595528	0.0003237345	0.002943277
AT5G65860	56.6216	-1.094205	0.2210086	-4.950959	0.0000007384861	0.00001284358
AT5G65890	27.5062	0.8627982	0.2793377	3.088729	0.00201015	0.0137243
AT5G65900	133.8214	-0.7362453	0.1560279	-4.718677	0.000002373835	0.00003709557
AT5G66052	388.6362	0.7218172	0.09555277	7.554121	4.216986E-14	0.000000000002473798
AT5G66110	216.8135	1.485089	0.1534218	9.679777	3.67516E-22	6.317429E-20
AT5G66400	23387.03	0.8316106	0.2327759	3.572581	0.0003534808	0.003178532
AT5G66430	38.35365	1.761276	0.2499851	7.045524	0.000000000001847644	0.00000000008302044
AT5G66564	9.627252	-1.963049	0.5838468	-3.362267	0.0007730539	0.006181479
AT5G66567	15.98961	-1.610919	0.4349406	-3.703768	0.0002124205	0.002036454
AT5G66730	313.1183	0.7005244	0.08745377	8.010226	1.144983E-15	8.815771E-14
AT5G66780	1573.171	0.9693899	0.1709041	5.672127	0.00000001410357	0.000000335198
AT5G66920	71.19031	-1.356439	0.2640724	-5.136618	0.0000002797262	0.000005321346
AT5G66930	30.74335	0.9940074	0.2830194	3.512153	0.0004444922	0.003835919
AT5G66985	19.80504	-1.524049	0.3748583	-4.065669	0.00004789496	0.0005610389
AT5G67030	80.29088	0.892964	0.1552719	5.75097	0.000000008873298	0.0000002175356
AT5G67070	45.17415	-1.303929	0.2486928	-5.243129	0.0000001578757	0.000003145387
AT5G67080	7.565601	-2.243954	0.8373869	-2.67971	0.0073686	0.03911311
AT5G67190	62.57362	0.5994255	0.1966675	3.047913	0.002304363	0.01533787
AT5G67220	99.56848	-0.5963041	0.1750196	-3.407071	0.0006566413	0.005383876
AT5G67510	155.0722	-1.219921	0.1577775	-7.731903	1.059508E-14	0.0000000000006780391
ATCG00720	25.69178	1.51743	0.488512	3.106228	0.001894908	0.01306374
ATMG01170	17.43123	1.009671	0.3391111	2.977405	0.002906997	0.01861869

## Sheet: WT_DEGs_NaCl_mock
Dataset EV1 - DEGs from the comparison between salt stress (100 mM NaCl) and mock, in WT seeds.
gene	baseMean	log2FoldChange	foldchange	lfcSE	stat	pvalue	padj
AT1G01170	192.168231393571	0.949974577327723	1.93183861535884	0.111668489546749	8.50709614846204	1.78343633862548E-17	3.05580670146359E-15
AT1G01290	29.8606680088626	-0.724505904576134	0.60520427999677	0.220885373564551	-3.28000850796219	0.00103803956220918	0.00761244438643729
AT1G01470	397.835682150156	0.983101214901009	1.97670997782948	0.118168481535913	8.31948758351636	8.83444099863213E-17	1.27471684198684E-14
AT1G01580	7.64860630552911	2.02764760598977	4.07739466219773	0.506395000235625	4.00408298866756	0.0000622585079155751	0.000704810871784786
AT1G01725	48.0196553071797	0.861515043654461	1.81694537109008	0.183304133016027	4.6999215428445	2.60261460887048E-06	0.0000455914884997983
AT1G01730	151.494437534768	0.702460012860615	1.62727718164842	0.11560310594997	6.07648044650825	1.22848976220535E-09	5.11580458190272E-08
AT1G01770	14.5581990708908	0.912903569411373	1.88283107533526	0.336651448050815	2.71171734058181	0.00669356439475941	0.0343747863657189
AT1G01960	100.415146509555	0.833676997811781	1.78222192891974	0.144789104835827	5.75787106880086	8.5181373890301E-09	2.81355104241277E-07
AT1G02370	200.675629744448	-0.656934665408804	0.634224420809009	0.110460147906614	-5.94725498615295	2.72676476254138E-09	1.0358557408555E-07
AT1G02640	28.5711865236284	-1.453212929538	0.365207189178403	0.268262179476008	-5.41713681882604	6.05609981178593E-08	1.60931802591384E-06
AT1G02750	74.024803525201	-0.631082865160419	0.645691587012604	0.158543112296544	-3.98051265689817	0.0000687668030169864	0.000764287258666492
AT1G02770	51.7217454811984	0.60346244103784	1.51935862652979	0.180493320169532	3.34340595248082	0.00082756739869595	0.00628781859883532
AT1G02890	51.0392349469653	0.780526394855042	1.71775751520248	0.188958666673166	4.13067264178514	0.0000361703341422179	0.000441042124763041
AT1G03106	839.452540585277	0.884208729926574	1.84575201042514	0.147403563201834	5.99855736672973	1.990781915254E-09	7.75980372606943E-08
AT1G03360	132.097507106052	-0.756489995298108	0.591934727746013	0.127780480407595	-5.92023126603569	3.21489215571467E-09	1.20734614313586E-07
AT1G03380	102.755486605156	1.16387383937804	2.24058248563408	0.158647088546223	7.33624455414405	2.19670474132707E-13	1.74357614895429E-11
AT1G03470	169.239182288879	0.683104642524221	1.60559123102844	0.137975527171322	4.95091163287254	7.3866640791617E-07	0.0000148718772874089
AT1G03600	155.602826750387	0.725782415221292	1.65379729522008	0.117070596571875	6.1995277761799	5.66328224780326E-10	2.51771161335448E-08
AT1G03630	6.64790438930738	-1.53933233701135	0.344044637674869	0.511588003511026	-3.00892969820817	0.00262169773283022	0.0162393336910824
AT1G03730	23.966442179263	1.25202799061086	2.38175990826566	0.262621984122952	4.76741501589103	1.86604666231755E-06	0.0000338046272560148
AT1G03850	50.9448219344974	0.799171743387472	1.74010184080544	0.161440773656966	4.95024723485018	7.41192636202252E-07	0.0000148862975248972
AT1G03940	7.32510060509074	2.33060317884014	5.03015612509929	0.549895376701519	4.23826654593821	0.0000225252245451848	0.000293362960050471
AT1G03950	27.2398415069984	0.870910916024613	1.82881724914543	0.248477472912613	3.50498942948805	0.000456625412713295	0.00382046358785401
AT1G04007	4.4872509108422	3.64151225317422	12.4797078256653	0.914027774254875	3.98402800849549	0.0000677568814982415	0.000755615555094627
AT1G04105	1.37249346775435	4.61724133239978	24.5430277414124	1.28870054464707	3.58286597423941	0.000339844997329904	0.0029829831169048
AT1G04120	106.08807340244	0.840669223681795	1.79088068594251	0.134801493409269	6.23634948263853	4.47899861716298E-10	2.03522232745066E-08
AT1G04217	8.0716831263982	1.68278674033795	3.2104749463091	0.428383063336035	3.92822892490951	0.0000855737343916735	0.000924230043997793
AT1G04263	56.8721789256212	2.92519433498774	7.59576006845608	0.232423915023171	12.5855996130868	2.53411216652791E-36	4.16836110272176E-33
AT1G04277	13.610851825602	0.901318912360518	1.86777272134362	0.326410159100521	2.7613077817316	0.00575703940481146	0.0306068329572539
AT1G04350	9.82799301072949	0.980229053727812	1.97277859812907	0.373486587523299	2.62453615865566	0.00867670791769373	0.0421239798377978
AT1G04420	20.8017112668818	-1.55737004987943	0.339769898649072	0.313922910960449	-4.96099518545699	7.0132930436264E-07	0.0000142421799104458
AT1G04860	70.1684776739434	0.640048017814242	1.55838102669647	0.1429335708604	4.47794044437163	7.53666189737991E-06	0.000114787547731483
AT1G04870	178.585173397631	-0.624163008397432	0.648796072631132	0.13094671442231	-4.76654195678768	1.87414716343938E-06	0.0000338903751377689
AT1G04897	6.08622610160797	1.64031755080138	3.11734440007121	0.516247774657701	3.17738425485514	0.00148609995339053	0.01025371565995
AT1G04910	47.8174316111031	0.596969701573641	1.51253623177042	0.191731713003572	3.11356787159419	0.00184839991006021	0.012274658910206
AT1G04920	51.4479594931872	0.84007172116255	1.79013913340636	0.193544306424898	4.34046207134761	0.0000142183410237539	0.00019820126398282
AT1G04945	140.358822123039	-0.708567474859551	0.611927451109529	0.126304554294031	-5.60999149096427	2.02336563461667E-08	6.05133478614719E-07
AT1G05000	37.6493257094647	-0.612502741739751	0.654061072719238	0.219442059210024	-2.79118207304797	0.00525159215987272	0.028434311862326
AT1G05057	12.5974469628783	1.84808134597605	3.60021071037426	0.386724765012361	4.77880268649714	1.76342140336572E-06	0.0000321936944106134
AT1G05190	163.381371628178	-0.917083178161723	0.529578633760102	0.121334499458757	-7.55830519969672	4.08354994017157E-14	3.73168405366012E-12
AT1G05213	1.35671350865578	3.58544796127986	12.0040386268625	1.31492117051575	2.72673985458272	0.00639634458154218	0.0332100772190898
AT1G05273	16.1103436219599	1.31168252832249	2.48230867950711	0.306787881052385	4.27553566921542	0.0000190678267975153	0.000253349501609312
AT1G05333	20.778934038947	2.35582050056203	5.11885273050761	0.379228525814373	6.21213948898763	5.22679960882399E-10	2.32996278497414E-08
AT1G05340	99.8713557678202	0.902972691681733	1.86991500013812	0.160696760523492	5.61910948758503	1.91944196993899E-08	5.78258259405246E-07
AT1G05430	32.2484897065443	-0.629879893578394	0.646230212667062	0.220610446894573	-2.85516802329586	0.00430140657579067	0.0241893459026259
AT1G05523	4.26195850544681	2.26501092156304	4.80658058498937	0.67900514457023	3.33577873404282	0.000850608352883111	0.00644479815595316
AT1G05562	6.90758792766767	1.32043058329797	2.49740635648848	0.452522642409162	2.91793262822872	0.00352360472224423	0.0206262541196425
AT1G05785	26.0951238119144	0.745827398858713	1.67693573165244	0.283584953438822	2.6299963725671	0.00853857792602275	0.0416645115114649
AT1G05853	8.23543253488493	2.24836920475845	4.7514544688121	0.491065829174956	4.57854949617642	4.68211380609776E-06	0.0000765041585025306
AT1G06010	59.0850104334756	0.605211742215737	1.52120200142384	0.184844229936838	3.27417167645721	0.00105972207588576	0.00774311067293404
AT1G06080	1.81044020799168	-3.27260060477362	0.10347824492855	1.20121241915246	-2.72441456031788	0.00644155946959697	0.0334039128989283
AT1G06087	25.0082963255437	1.01112893252439	2.01548763532189	0.274320946831427	3.68593410092644	0.000227865312955464	0.00212842506121773
AT1G06123	10.646982224894	2.98168054152664	7.89905759582661	0.513807463920656	5.80310865625549	6.50965766165852E-09	2.22152196839462E-07
AT1G06227	7.98250593963319	2.44242819059719	5.43555816761142	0.556487202557989	4.38901052777161	0.0000113867557631683	0.0001632962036167
AT1G06243	6.79549050121677	1.23171059468775	2.34845279442368	0.476593190561102	2.58440661570854	0.00975467164913551	0.0460347095368729
AT1G06360	5.26041108102753	-2.88803663792842	0.135087244606373	0.765103448931545	-3.77470084857351	0.000160199792306223	0.00158075967825139
AT1G06463	25.8081336370311	1.67570018411536	3.19474367624357	0.296474663424364	5.65208562769095	1.58512585452211E-08	4.89188277317715E-07
AT1G06540	16.6432007068347	1.26918308380887	2.41025048107183	0.354502383614913	3.58018208754148	0.000343354857813888	0.0030089739244436
AT1G06550	5.96744833825791	-1.58897257506451	0.332408095902623	0.54170474890366	-2.93328160456482	0.00335399527731207	0.0197812363988907
AT1G06613	5.88037506346535	2.83781719239939	7.14937532571392	0.715128031450818	3.96826451711334	0.0000723979485007876	0.000800318450866569
AT1G06910	23.6904289576493	-1.27805395850556	0.412351351587032	0.273336227988673	-4.67575764804409	2.92870316520931E-06	0.0000505500927224847
AT1G07200	11.5912497786421	1.43324610914565	2.70053661511793	0.410260002811938	3.4935067989132	0.000476720844756925	0.00395041872816456
AT1G07280	16.3729508662268	-0.870197131348388	0.547072093024173	0.328871091122281	-2.64601284466451	0.00814467237584802	0.04006331217414
AT1G07323	11.6953462924019	2.61081415647197	6.10848306520022	0.489407284714747	5.33464506559949	9.57316280652851E-08	2.46045242194668E-06
AT1G07370	9.21200581295485	-2.845182232114	0.139160123341644	0.53358131146438	-5.33223741346109	9.70099908218743E-08	2.48941862563028E-06
AT1G07587	9.5521316795788	2.81550624430819	7.03966240433997	0.54832815139662	5.13471036848455	2.82578856149669E-07	6.47373204011964E-06
AT1G07590	87.3859113437525	0.626075112285474	1.54336052628733	0.163661334306128	3.82543081992966	0.000130543590698619	0.00132631965620851
AT1G07610	33.3889590371874	1.48534149809421	2.79983439719367	0.222919968238887	6.66311551104513	2.6808278870808E-11	1.51016910666411E-09
AT1G07645	389.302763316388	0.857060157041089	1.81134349328853	0.14772279561487	5.80181381941579	6.56013796628878E-09	2.23411406640754E-07
AT1G07810	81.3587193131147	0.673415384952333	1.5948440791274	0.1490176644758	4.51903059493791	6.21234181255476E-06	0.0000976929354442766
AT1G07820	189.236834023853	0.626697628845251	1.54402662325957	0.11475662222254	5.46110208463559	4.73187840457935E-08	1.30376328102053E-06
AT1G07840	183.266215042612	-0.585572006319247	0.666385074762684	0.13003777810884	-4.50309144646511	6.69720487650959E-06	0.000103828768156179
AT1G07985	1853.2915009691	0.811209499559377	1.7546818833917	0.0904605749983312	8.96754746003264	3.03189864169515E-19	6.39380778939019E-17
AT1G08003	2.37672066852454	3.87480255181985	14.6700568003771	1.18164667989683	3.27915494347105	0.00104118452448732	0.00762530910208902
AT1G08115	15.0553667768123	1.23224981346516	2.34933071143915	0.32606964304011	3.77910007805779	0.000157396160987561	0.00156058435930343
AT1G08170	305.841824526919	0.942511278519071	1.92187070142137	0.20885000334482	4.51286216626459	6.39585898190601E-06	0.0000999216004251194
AT1G08190	99.1482357621871	0.796308527053634	1.7366518065701	0.145323632833199	5.47955285406076	4.26402060846901E-08	1.19081281814443E-06
AT1G08280	5.61187675253082	-1.79191753478467	0.288787952939504	0.554095570698089	-3.23395029584352	0.00122090701626855	0.00870134294220167
AT1G08410	180.011892953415	0.622583307992653	1.53962959473943	0.12006794833384	5.18525815283865	2.15715851635868E-07	5.12021651307128E-06
AT1G08420	52.8451062910288	0.811043854817789	1.75448042907622	0.190489479414793	4.2576831923181	0.0000206556382406402	0.000271811674736233
AT1G08500	34.5220041192428	-0.594618913910339	0.662219356511021	0.227274761396047	-2.61629980494914	0.00888884719841246	0.0428998154844868
AT1G08540	46.2875289319742	-0.765817462734707	0.588120032437493	0.200287412875952	-3.82359256499566	0.000131521183277516	0.00133295868375345
AT1G08633	16.2993783054833	2.78091688613515	6.87289008000476	0.387193785785823	7.18223532562949	6.85807418226891E-13	4.86243371655782E-11
AT1G08650	22.1730071447056	1.0026758879943	2.00371301078993	0.276010052052577	3.63275134560425	0.000280415210904868	0.0025315860615665
AT1G08840	17.7410273724941	0.888518847892877	1.85127452495124	0.287178554710715	3.09395960568125	0.00197504375323715	0.0129638845558651
AT1G08937	15.4902061316429	1.80879550828326	3.50349662945098	0.353432585535605	5.11779496942009	3.09128377965795E-07	6.99429530833475E-06
AT1G09053	3.23880273297577	2.04253647482479	4.11969198117398	0.755817157914743	2.70242141692051	0.00688364541220342	0.0351533944071202
AT1G09250	34.6191560823992	0.940314999730164	1.91894717809432	0.242572300449845	3.87643188437579	0.00010599946630667	0.00111659863401919
AT1G09533	58.0970988592528	1.09830230310358	2.14102598160199	0.169342596462301	6.48568243341	8.83310443543896E-11	4.57943041352259E-09
AT1G09543	2.78265268095027	3.05825483814793	8.3296440027104	1.07905080107429	2.83420839417677	0.00459393633476572	0.0254687087194342
AT1G09570	944.471882064426	0.865276536570818	1.82168881602432	0.0606827148138516	14.2590281141032	3.9390201017378E-46	1.61982354133713E-42
AT1G09660	71.7328638821612	-0.907779926462614	0.533004668151605	0.166520229740662	-5.45146933724741	4.99553361391622E-08	1.37178847392824E-06
AT1G09663	7.96002133027041	2.00065669435411	4.00182115781134	0.510564841184637	3.91851638219367	0.0000890956749117232	0.000959119605119722
AT1G09794	22.6049728708472	0.740872177885226	1.67118584498965	0.270885078199283	2.73500549683355	0.00623792343690545	0.0326567799534239
[truncated: 1,877 more rows]

## Sheet: dog1-3_DEGs_NaCl_mock
Dataset EV1 - DEGs from the comparison between salt stress (100 mM NaCl) and mock, in dog1-3 mutant seeds.
[truncated: 1,614 more rows]
