# Supplementary material for: Promoter‐pervasive transcription causes RNA polymerase II pausing to boost DOG1 expression in response to salt
Source: EMBO J. 2023 Jan 27;42(5):e112443. doi: 10.15252/embj.2022112443 (PMC9975946; doi:10.15252/embj.2022112443)
Supplement: Supplementary file 7 — Dataset EV2 [file EMBJ-42-e112443-s007.xlsx]

## Sheet: GO terms
Dataset EV2 - List of all redundant and non-redundant GO terms for DEGs obtained from the comparison between salt stress (100 mM NaCl) and mock, in WT seeds.
class	redundancy	subontology	term_ID	term_name	FDR
up-regulated	non-redundant	GO:MF	GO:0061134	peptidase regulator activity	4.164e-05
up-regulated	redundant	GO:MF	GO:0004867	serine-type endopeptidase inhibitor activity	0.0004093
up-regulated	redundant	GO:MF	GO:0061135	endopeptidase regulator activity	4.307e-05
up-regulated	redundant	GO:MF	GO:0004866	endopeptidase inhibitor activity	4.307e-05
up-regulated	redundant	GO:MF	GO:0030414	peptidase inhibitor activity	4.307e-05
up-regulated	non-redundant	GO:BP	GO:0009611	response to wounding	0.04497
up-regulated	non-redundant	GO:BP	GO:0019915	lipid storage	0.001215
up-regulated	non-redundant	GO:BP	GO:0044419	biological process involved in interspecies interaction between organisms	0.04959
up-regulated	non-redundant	GO:BP	GO:0050896	response to stimulus	0.01899
up-regulated	non-redundant	GO:BP	GO:0051336	regulation of hydrolase activity	0.04831
up-regulated	non-redundant	GO:BP	GO:2001057	reactive nitrogen species metabolic process	0.03899
up-regulated	non-redundant	GO:BP	GO:0030162	regulation of proteolysis	0.0111
up-regulated	non-redundant	GO:BP	GO:1901698	response to nitrogen compound	0.0111
up-regulated	non-redundant	GO:BP	GO:0070482	response to oxygen levels	0.0111
up-regulated	non-redundant	GO:BP	GO:0048523	negative regulation of cellular process	0.00576
up-regulated	non-redundant	GO:BP	GO:0051707	response to other organism	0.03899
up-regulated	non-redundant	GO:BP	GO:0009607	response to biotic stimulus	0.04497
up-regulated	non-redundant	GO:BP	GO:0009719	response to endogenous stimulus	0.008887
up-regulated	non-redundant	GO:BP	GO:0009605	response to external stimulus	0.04831
up-regulated	non-redundant	GO:BP	GO:0009628	response to abiotic stimulus	0.005755
up-regulated	non-redundant	GO:BP	GO:0001101	response to acid chemical	0.001396
up-regulated	non-redundant	GO:BP	GO:0042221	response to chemical	0.0002288
up-regulated	non-redundant	GO:BP	GO:0010035	response to inorganic substance	0.02547
up-regulated	non-redundant	GO:BP	GO:0071456	cellular response to hypoxia	0.01283
up-regulated	non-redundant	GO:BP	GO:0009414	response to water deprivation	0.002142
up-regulated	non-redundant	GO:BP	GO:0033993	response to lipid	0.0253
up-regulated	non-redundant	GO:BP	GO:1901700	response to oxygen-containing compound	0.0002288
up-regulated	non-redundant	GO:BP	GO:0051346	negative regulation of hydrolase activity	0.0003364
up-regulated	non-redundant	GO:BP	GO:0032269	negative regulation of cellular protein metabolic process	0.005755
up-regulated	non-redundant	GO:BP	GO:0010033	response to organic substance	0.01842
up-regulated	redundant	GO:BP	GO:0010951	negative regulation of endopeptidase activity	0.0001752
up-regulated	redundant	GO:BP	GO:0010466	negative regulation of peptidase activity	0.0001752
up-regulated	redundant	GO:BP	GO:0052547	regulation of peptidase activity	0.0001752
up-regulated	redundant	GO:BP	GO:0052548	regulation of endopeptidase activity	0.0001883
up-regulated	redundant	GO:BP	GO:0045861	negative regulation of proteolysis	0.0001883
up-regulated	redundant	GO:BP	GO:0009415	response to water	0.001401
up-regulated	redundant	GO:BP	GO:0051248	negative regulation of protein metabolic process	0.00576
up-regulated	redundant	GO:BP	GO:0071453	cellular response to oxygen levels	0.008777
up-regulated	redundant	GO:BP	GO:0036294	cellular response to decreased oxygen levels	0.008777
up-regulated	redundant	GO:BP	GO:0031324	negative regulation of cellular metabolic process	0.009667
up-regulated	redundant	GO:BP	GO:0036293	response to decreased oxygen levels	0.0111
up-regulated	redundant	GO:BP	GO:0009725	response to hormone	0.01121
up-regulated	redundant	GO:BP	GO:0001666	response to hypoxia	0.0313
up-regulated	redundant	GO:BP	GO:0051172	negative regulation of nitrogen compound metabolic process	0.0383
up-regulated	redundant	GO:BP	GO:0043207	response to external biotic stimulus	0.03899
up-regulated	non-redundant	GO:CC	GO:0044815	DNA packaging complex	0.0001265
up-regulated	non-redundant	GO:CC	GO:0048475	coated membrane	0.0009429
up-regulated	non-redundant	GO:CC	GO:0005811	lipid droplet	0.002275
up-regulated	non-redundant	GO:CC	GO:0012506	vesicle membrane	0.02738
up-regulated	redundant	GO:CC	GO:0030665	clathrin-coated vesicle membrane	0.0216
up-regulated	redundant	GO:CC	GO:0030659	cytoplasmic vesicle membrane	0.02586
up-regulated	redundant	GO:CC	GO:0030662	coated vesicle membrane	0.005947
up-regulated	non-redundant	GO:CC	GO:0012511	monolayer-surrounded lipid storage body	0.0001015
up-regulated	non-redundant	GO:CC	GO:0032993	protein-DNA complex	0.00209
up-regulated	non-redundant	GO:CC	GO:0030117	membrane coat	0.0009429
up-regulated	redundant	GO:CC	GO:0030120	vesicle coat	0.02297
up-regulated	non-redundant	GO:CC	GO:0000785	chromatin	0.02297
up-regulated	redundant	GO:CC	GO:0000786	nucleosome	9.404e-05
down-regulated	non-redundant	GO:MF	GO:0003824	catalytic activity	1.617e-06
down-regulated	non-redundant	GO:MF	GO:0003688	DNA replication origin binding	4.405e-05
down-regulated	non-redundant	GO:MF	GO:0017116	single-stranded DNA helicase activity	0.0009033
down-regulated	non-redundant	GO:MF	GO:0003674	molecular_function	0.001494
down-regulated	non-redundant	GO:MF	GO:0016787	hydrolase activity	0.007202
down-regulated	non-redundant	GO:MF	GO:0016741	transferase activity, transferring one-carbon groups	0.01494
down-regulated	non-redundant	GO:MF	GO:0008168	methyltransferase activity	0.01494
down-regulated	non-redundant	GO:MF	GO:0016491	oxidoreductase activity	0.0164
down-regulated	non-redundant	GO:MF	GO:0016274	protein-arginine N-methyltransferase activity	0.0164
down-regulated	non-redundant	GO:MF	GO:0016273	arginine N-methyltransferase activity	0.0164
down-regulated	non-redundant	GO:MF	GO:0004185	serine-type carboxypeptidase activity	0.0164
down-regulated	non-redundant	GO:MF	GO:0019843	rRNA binding	0.01888
down-regulated	redundant	GO:MF	GO:0004180	carboxypeptidase activity	0.02162
down-regulated	redundant	GO:MF	GO:0070008	serine-type exopeptidase activity	0.02312
down-regulated	non-redundant	GO:MF	GO:0005198	structural molecule activity	0.02333
down-regulated	non-redundant	GO:MF	GO:0008238	exopeptidase activity	0.02813
down-regulated	non-redundant	GO:MF	GO:0070402	NADPH binding	0.02813
down-regulated	non-redundant	GO:MF	GO:0003729	mRNA binding	0.03604
down-regulated	non-redundant	GO:MF	GO:0004553	hydrolase activity, hydrolyzing O-glycosyl compounds	0.04155
down-regulated	non-redundant	GO:MF	GO:0043021	ribonucleoprotein complex binding	0.04242
down-regulated	non-redundant	GO:MF	GO:0016628	oxidoreductase activity, acting on the CH-CH group of donors, NAD or NADP as acceptor	0.04946
down-regulated	non-redundant	GO:BP	GO:0044283	small molecule biosynthetic process	4.708e-11
down-regulated	redundant	GO:BP	GO:0016053	organic acid biosynthetic process	5.312e-10
down-regulated	redundant	GO:BP	GO:0046394	carboxylic acid biosynthetic process	5.312e-10
down-regulated	non-redundant	GO:BP	GO:1901566	organonitrogen compound biosynthetic process	1.283e-09
down-regulated	redundant	GO:BP	GO:0008652	cellular amino acid biosynthetic process	8.026e-08
down-regulated	non-redundant	GO:BP	GO:0008152	metabolic process	6.907e-07
down-regulated	non-redundant	GO:BP	GO:0006082	organic acid metabolic process	2.725e-06
down-regulated	redundant	GO:BP	GO:0043436	oxoacid metabolic process	2.725e-06
down-regulated	redundant	GO:BP	GO:1901607	alpha-amino acid biosynthetic process	3.803e-06
down-regulated	redundant	GO:BP	GO:0019752	carboxylic acid metabolic process	4.758e-06
down-regulated	non-redundant	GO:BP	GO:0044281	small molecule metabolic process	9.145e-06
down-regulated	redundant	GO:BP	GO:0044249	cellular biosynthetic process	1.212e-05
down-regulated	non-redundant	GO:BP	GO:1901576	organic substance biosynthetic process	1.213e-05
down-regulated	non-redundant	GO:BP	GO:0009058	biosynthetic process	1.214e-05
down-regulated	non-redundant	GO:BP	GO:0071704	organic substance metabolic process	1.318e-05
down-regulated	redundant	GO:BP	GO:0006267	pre-replicative complex assembly involved in nuclear cell cycle DNA replication	1.411e-05
down-regulated	non-redundant	GO:BP	GO:0036388	pre-replicative complex assembly	1.412e-05
down-regulated	redundant	GO:BP	GO:1902299	pre-replicative complex assembly involved in cell cycle DNA replication	1.413e-05
down-regulated	redundant	GO:BP	GO:0006520	cellular amino acid metabolic process	8.007e-05
down-regulated	non-redundant	GO:BP	GO:1901605	alpha-amino acid metabolic process	8.957e-05
down-regulated	non-redundant	GO:BP	GO:0000727	double-strand break repair via break-induced replication	0.0001329
down-regulated	non-redundant	GO:BP	GO:0044238	primary metabolic process	0.0001632
down-regulated	non-redundant	GO:BP	GO:0044237	cellular metabolic process	0.0003556
down-regulated	redundant	GO:BP	GO:0033260	nuclear DNA replication	0.000945
down-regulated	redundant	GO:BP	GO:0006270	DNA replication initiation	0.000946
down-regulated	redundant	GO:BP	GO:0009089	lysine biosynthetic process via diaminopimelate	0.002972
down-regulated	non-redundant	GO:BP	GO:0046451	diaminopimelate metabolic process	0.002973
down-regulated	non-redundant	GO:BP	GO:0008150	biological_process	0.003313
down-regulated	non-redundant	GO:BP	GO:0006268	DNA unwinding involved in DNA replication	0.004415
down-regulated	non-redundant	GO:BP	GO:0006547	histidine metabolic process	0.004813
down-regulated	redundant	GO:BP	GO:0043604	amide biosynthetic process	0.004814
down-regulated	non-redundant	GO:BP	GO:0000105	histidine biosynthetic process	0.004815
down-regulated	non-redundant	GO:BP	GO:1901564	organonitrogen compound metabolic process	0.007365
down-regulated	redundant	GO:BP	GO:0006633	fatty acid biosynthetic process	0.00775
down-regulated	non-redundant	GO:BP	GO:0015979	photosynthesis	0.007751
down-regulated	non-redundant	GO:BP	GO:0009073	aromatic amino acid family biosynthetic process	0.007752
down-regulated	redundant	GO:BP	GO:0009085	lysine biosynthetic process	0.007843
down-regulated	non-redundant	GO:BP	GO:0043603	cellular amide metabolic process	0.009664
down-regulated	non-redundant	GO:BP	GO:0072330	monocarboxylic acid biosynthetic process	0.01002
down-regulated	non-redundant	GO:BP	GO:0035246	peptidyl-arginine N-methylation	0.01112
down-regulated	non-redundant	GO:BP	GO:0034645	cellular macromolecule biosynthetic process	0.01217
down-regulated	redundant	GO:BP	GO:0042435	indole-containing compound biosynthetic process	0.01326
down-regulated	non-redundant	GO:BP	GO:0006553	lysine metabolic process	0.01326
down-regulated	redundant	GO:BP	GO:0043043	peptide biosynthetic process	0.01326
down-regulated	non-redundant	GO:BP	GO:0044085	cellular component biogenesis	0.01469
down-regulated	non-redundant	GO:BP	GO:0071555	cell wall organization	0.01663
down-regulated	redundant	GO:BP	GO:0006412	translation	0.01852
down-regulated	non-redundant	GO:BP	GO:0022616	DNA strand elongation	0.01996
down-regulated	redundant	GO:BP	GO:0046219	indolalkylamine biosynthetic process	0.01996
down-regulated	non-redundant	GO:BP	GO:0006399	tRNA metabolic process	0.01996
down-regulated	redundant	GO:BP	GO:0009067	aspartate family amino acid biosynthetic process	0.01996
down-regulated	redundant	GO:BP	GO:0000162	tryptophan biosynthetic process	0.01996
down-regulated	non-redundant	GO:BP	GO:0006271	DNA strand elongation involved in DNA replication	0.01996
down-regulated	non-redundant	GO:BP	GO:0006518	peptide metabolic process	0.01996
down-regulated	non-redundant	GO:BP	GO:0042430	indole-containing compound metabolic process	0.02144
down-regulated	non-redundant	GO:BP	GO:0009987	cellular process	0.02331
down-regulated	non-redundant	GO:BP	GO:0045229	external encapsulating structure organization	0.02417
down-regulated	redundant	GO:BP	GO:0018216	peptidyl-arginine methylation	0.02561
down-regulated	non-redundant	GO:BP	GO:0034660	ncRNA metabolic process	0.02628
down-regulated	non-redundant	GO:BP	GO:1901657	glycosyl compound metabolic process	0.02804
down-regulated	non-redundant	GO:BP	GO:0006766	vitamin metabolic process	0.02948
down-regulated	non-redundant	GO:BP	GO:0071840	cellular component organization or biogenesis	0.03037
down-regulated	non-redundant	GO:BP	GO:0032259	methylation	0.03095
down-regulated	non-redundant	GO:BP	GO:0018195	peptidyl-arginine modification	0.03141
down-regulated	non-redundant	GO:BP	GO:0006636	unsaturated fatty acid biosynthetic process	0.03141
down-regulated	redundant	GO:BP	GO:0009309	amine biosynthetic process	0.03141
down-regulated	redundant	GO:BP	GO:0042401	cellular biogenic amine biosynthetic process	0.03141
down-regulated	non-redundant	GO:BP	GO:0006629	lipid metabolic process	0.03141
down-regulated	non-redundant	GO:BP	GO:0002181	cytoplasmic translation	0.03393
down-regulated	non-redundant	GO:BP	GO:0034475	U4 snRNA 3'-end processing	0.03393
down-regulated	non-redundant	GO:BP	GO:0006767	water-soluble vitamin metabolic process	0.03393
down-regulated	non-redundant	GO:BP	GO:1902969	mitotic DNA replication	0.03393
down-regulated	non-redundant	GO:BP	GO:0006790	sulfur compound metabolic process	0.03393
down-regulated	non-redundant	GO:BP	GO:0006807	nitrogen compound metabolic process	0.03507
down-regulated	non-redundant	GO:BP	GO:0033559	unsaturated fatty acid metabolic process	0.03607
down-regulated	non-redundant	GO:BP	GO:0051083	'de novo' cotranslational protein folding	0.03607
down-regulated	non-redundant	GO:BP	GO:0071025	RNA surveillance	0.03607
down-regulated	non-redundant	GO:BP	GO:0008610	lipid biosynthetic process	0.03607
down-regulated	non-redundant	GO:BP	GO:0044272	sulfur compound biosynthetic process	0.04067
down-regulated	redundant	GO:BP	GO:0006568	tryptophan metabolic process	0.04461
down-regulated	non-redundant	GO:BP	GO:0006586	indolalkylamine metabolic process	0.04461
down-regulated	non-redundant	GO:BP	GO:0043933	protein-containing complex organization	0.04461
down-regulated	non-redundant	GO:BP	GO:0009072	aromatic amino acid family metabolic process	0.04614
down-regulated	non-redundant	GO:CC	GO:0005576	extracellular region	1.962e-13
down-regulated	redundant	GO:CC	GO:0009507	chloroplast	3.321e-13
down-regulated	non-redundant	GO:CC	GO:0009536	plastid	2.336e-11
down-regulated	non-redundant	GO:CC	GO:0110165	cellular anatomical entity	2.617e-10
down-regulated	non-redundant	GO:CC	GO:0005575	cellular component	2.617e-10
down-regulated	non-redundant	GO:CC	GO:0005618	cell wall	2.617e-10
down-regulated	non-redundant	GO:CC	GO:0009570	chloroplast stroma	3.666e-10
down-regulated	non-redundant	GO:CC	GO:0030312	external encapsulating structure	3.666e-10
down-regulated	non-redundant	GO:CC	GO:0009532	plastid stroma	4.648e-10
down-regulated	non-redundant	GO:CC	GO:0005737	cytoplasm	2.111e-10
down-regulated	redundant	GO:CC	GO:0009526	plastid envelope	2.838e-07
down-regulated	non-redundant	GO:CC	GO:0042555	MCM complex	9.141e-07
down-regulated	non-redundant	GO:CC	GO:0009505	plant-type cell wall	6.787e-06
down-regulated	non-redundant	GO:CC	GO:0009579	thylakoid	3.752e-05
down-regulated	redundant	GO:CC	GO:0009941	chloroplast envelope	5.505e-05
down-regulated	non-redundant	GO:CC	GO:0048046	apoplast	0.0002056
down-regulated	non-redundant	GO:CC	GO:0005622	intracellular anatomical structure	0.0002334
down-regulated	non-redundant	GO:CC	GO:0031967	organelle envelope	0.0003039
down-regulated	non-redundant	GO:CC	GO:0031975	envelope	0.0003039
down-regulated	redundant	GO:CC	GO:0042170	plastid membrane	0.0004492
down-regulated	non-redundant	GO:CC	GO:0000347	THO complex	0.0006707
down-regulated	redundant	GO:CC	GO:0009534	chloroplast thylakoid	0.0008479
down-regulated	redundant	GO:CC	GO:0031976	plastid thylakoid	0.0008534
down-regulated	non-redundant	GO:CC	GO:0031225	anchored component of membrane	0.0008972
down-regulated	redundant	GO:CC	GO:0009535	chloroplast thylakoid membrane	0.001744
down-regulated	redundant	GO:CC	GO:0055035	plastid thylakoid membrane	0.00177
down-regulated	non-redundant	GO:CC	GO:0150005	enzyme activator complex	0.001949
down-regulated	non-redundant	GO:CC	GO:0005840	ribosome	0.003317
down-regulated	non-redundant	GO:CC	GO:0043231	intracellular membrane-bounded organelle	0.003643
down-regulated	non-redundant	GO:CC	GO:0042651	thylakoid membrane	0.003853
down-regulated	non-redundant	GO:CC	GO:0043227	membrane-bounded organelle	0.003876
down-regulated	redundant	GO:CC	GO:0034357	photosynthetic membrane	0.003876
down-regulated	non-redundant	GO:CC	GO:0043229	intracellular organelle	0.007354
down-regulated	non-redundant	GO:CC	GO:0043226	organelle	0.007606
down-regulated	redundant	GO:CC	GO:0043232	intracellular non-membrane-bounded organelle	0.00851
down-regulated	non-redundant	GO:CC	GO:0043228	non-membrane-bounded organelle	0.00851
down-regulated	non-redundant	GO:CC	GO:0071944	cell periphery	0.01235
down-regulated	non-redundant	GO:CC	GO:0015935	small ribosomal subunit	0.01988
down-regulated	non-redundant	GO:CC	GO:0045298	tubulin complex	0.02406
down-regulated	non-redundant	GO:CC	GO:0010370	perinucleolar chromocenter	0.02491
down-regulated	redundant	GO:CC	GO:0043626	PCNA complex	0.02491
down-regulated	non-redundant	GO:CC	GO:0044796	DNA polymerase processivity factor complex	0.02491
down-regulated	non-redundant	GO:CC	GO:0044391	ribosomal subunit	0.02519
down-regulated	redundant	GO:CC	GO:0000177	cytoplasmic exosome (RNase complex)	0.0298
down-regulated	redundant	GO:CC	GO:0031969	chloroplast membrane	0.03559
down-regulated	non-redundant	GO:CC	GO:0000178	exosome (RNase complex)	0.03706
down-regulated	non-redundant	GO:CC	GO:0005615	extracellular space	0.04032
down-regulated	non-redundant	GO:CC	GO:0000313	organellar ribosome	0.04096
down-regulated	non-redundant	GO:CC	GO:1905354	exoribonuclease complex	0.04264
down-regulated	redundant	GO:CC	GO:0000176	nuclear exosome (RNase complex)	0.04528
down-regulated	redundant	GO:CC	GO:0005763	mitochondrial small ribosomal subunit	0.04528
down-regulated	non-redundant	GO:CC	GO:0005761	mitochondrial ribosome	0.04619
down-regulated	non-redundant	GO:CC	GO:0022626	cytosolic ribosome	0.04619
down-regulated	redundant	GO:CC	GO:0009706	chloroplast inner membrane	0.04619
down-regulated	non-redundant	KEGG	KEGG:01230	Biosynthesis of amino acids	2.305e-09
down-regulated	non-redundant	KEGG	KEGG:01110	Biosynthesis of secondary metabolites	2.305e-09
down-regulated	non-redundant	KEGG	KEGG:01100	Metabolic pathways	1.899e-07
down-regulated	non-redundant	KEGG	KEGG:00000	KEGG root term	3.356e-06
down-regulated	non-redundant	KEGG	KEGG:03030	DNA replication	1.961e-05
down-regulated	non-redundant	KEGG	KEGG:00300	Lysine biosynthesis	0.0003707
down-regulated	non-redundant	KEGG	KEGG:01210	Oxocarboxylic acid metabolism	0.004238
down-regulated	non-redundant	KEGG	KEGG:00340	Histidine metabolism	0.01633
down-regulated	non-redundant	KEGG	KEGG:00966	Glucosinolate biosynthesis	0.01929
down-regulated	non-redundant	KEGG	KEGG:00261	Monobactam biosynthesis	0.03469
down-regulated	non-redundant	WP	WP:WP4598	Glucosinolate biosynthesis (from aromatic amino acid)	0.001153
down-regulated	non-redundant	WP	WP:WP4597	Glucosinolate biosynthesis from methionine	0.02494
